# Supplementary material for: Mitochondrial and oxidative stress genes are differentially expressed in neutrophils of sJIA patients treated with tocilizumab: a pilot microarray study
Source: Pediatr Rheumatol Online J. 2016 Feb 9;14:7. doi: 10.1186/s12969-016-0067-7 (PMC4746827; doi:10.1186/s12969-016-0067-7)
Supplement: Additional file 1: — File contains the list of 433 significant probe sets obtained by paired t-test using the statistical cut-off level of p < 0.05 with FC ≥ 1.5 in PBMC from sJIA patients successfully treated with tocilizumab. (XLS 86 kb) [file 12969_2016_67_MOESM1_ESM.xls]

## Sheet: TOC PBMC p0.05 FC1.5
Probe Set ID	Gene Symbol	p-value	FC	Gene Title
203505_at	ABCA1	0.0331939	-1.51107	ATP-binding cassette, sub-family A (ABC1), member 1
205730_s_at	ABLIM3	0.0499111	-1.82456	actin binding LIM protein family, member 3
202912_at	ADM	0.0388868	-4.27686	adrenomedullin
207206_s_at	ALOX12	0.0306371	-1.70304	arachidonate 12-lipoxygenase
227438_at	ALPK1	0.00863416	-1.60533	alpha-kinase 1
1570255_s_at	ANKRD20A1 /// ANKRD20A2 /// ANKRD20A3 /// ANKRD20A4 /// ANKRD20B /// LOC375010 /// LOC647595 /// LOC728371	0.0375406	-2.06905	ankyrin repeat domain 20 family, member A1 /// ankyrin repeat domain 20 family, member A2 /// ankyrin repeat domain 20 family, member A3 /// ankyrin repeat domain 20 family, member A4 /// ankyrin repeat domain 20B /// ankyrin repeat domain 20 family, member A pseudogene /// similar to ankyrin repeat domain 20A /// similar to ankyrin repeat domain 20A
210873_x_at	APOBEC3A	0.0455668	-1.79063	apolipoprotein B mRNA editing enzyme, catalytic polypeptide-like 3A
210741_at	ARHGEF12	0.0352872	-1.53649	Rho guanine nucleotide exchange factor (GEF) 12
232197_x_at	ARSB	0.0190591	-1.64808	arylsulfatase B
206743_s_at	ASGR1	0.0123609	-1.55251	asialoglycoprotein receptor 1
48031_r_at	C5orf4	0.0438867	-2.33429	chromosome 5 open reading frame 4
209395_at	CHI3L1	0.00382546	-4.63879	chitinase 3-like 1 (cartilage glycoprotein-39)
209396_s_at	CHI3L1	0.0225675	-3.04305	chitinase 3-like 1 (cartilage glycoprotein-39)
223377_x_at	CISH	0.00617267	-1.71097	cytokine inducible SH2-containing protein
223961_s_at	CISH	0.00462263	-1.59798	cytokine inducible SH2-containing protein
229121_at	CMKLR1	0.0168636	-1.52598	chemokine-like receptor 1
201943_s_at	CPD	0.0398468	-1.64982	carboxypeptidase D
224831_at	CPEB4	0.0045946	-1.57021	cytoplasmic polyadenylation element binding protein 4
244313_at	CR1	0.0413281	-1.92527	complement component (3b/4b) receptor 1 (Knops blood group)
200661_at	CTSA	0.0397339	-1.53001	cathepsin A
213274_s_at	CTSB	0.0116842	-1.75717	cathepsin B
200766_at	CTSD	0.0147755	-1.51502	cathepsin D
1554569_a_at	CUGBP2	0.0428998	-1.80166	CUG triplet repeat, RNA binding protein 2
224327_s_at	DGAT2	0.0078307	-2.3397	diacylglycerol O-acyltransferase homolog 2 (mouse)
211150_s_at	DLAT	0.025665	-1.60797	dihydrolipoamide S-acetyltransferase
201536_at	DUSP3	0.00452677	-1.55051	dual specificity phosphatase 3
201537_s_at	DUSP3	0.0403138	-1.52913	dual specificity phosphatase 3
204160_s_at	ENPP4	0.0042506	-1.55969	ectonucleotide pyrophosphatase/phosphodiesterase 4 (putative function)
213506_at	F2RL1	0.00187685	-1.56698	coagulation factor II (thrombin) receptor-like 1
220150_s_at	FAM184A	0.0233458	-1.5341	family with sequence similarity 184, member A
1558523_at	FAM184A	0.0124402	-1.74885	family with sequence similarity 184, member A
204007_at	FCGR3B	0.0410571	-5.56647	Fc fragment of IgG, low affinity IIIb, receptor (CD16b)
206371_at	FOLR3	0.00467653	-2.05935	folate receptor 3 (gamma)
214681_at	GK	0.0427805	-2.31051	glycerol kinase
215975_x_at	GK	0.0243056	-1.93424	glycerol kinase
217202_s_at	GLUL	0.0139943	-2.4007	glutamate-ammonia ligase (glutamine synthetase)
200696_s_at	GSN	0.0301157	-1.64225	gelsolin (amyloidosis, Finnish type)
204237_at	GULP1	0.0416287	-2.11853	GULP, engulfment adaptor PTB domain containing 1
226364_at	HIP1	0.0267673	-1.70656	Huntingtin interacting protein 1
219403_s_at	HPSE	0.0390288	-1.50752	heparanase
223647_x_at	HSCB	0.018962	-1.54442	HscB iron-sulfur cluster co-chaperone homolog (E. coli)
117_at	HSPA6	0.0143558	-1.74883	heat shock 70kDa protein 6 (HSP70B')
213418_at	HSPA6	0.0294158	-1.97865	heat shock 70kDa protein 6 (HSP70B')
201163_s_at	IGFBP7	0.0248549	-1.68941	insulin-like growth factor binding protein 7
210119_at	KCNJ15	0.0182467	-5.27146	potassium inwardly-rectifying channel, subfamily J, member 15
211687_x_at	KIR3DL1	0.0487245	-1.50392	killer cell immunoglobulin-like receptor, three domains, long cytoplasmic tail, 1
208029_s_at	LAPTM4B	0.0168305	-1.52828	lysosomal protein transmembrane 4 beta
215838_at	LILRA5	0.0180833	-1.50919	leukocyte immunoglobulin-like receptor, subfamily A (with TM domain), member 5
210784_x_at	LILRA6 /// LILRB3	0.0219779	-1.58835	leukocyte immunoglobulin-like receptor, subfamily A (with TM domain), member 6 /// leukocyte immunoglobulin-like receptor, subfamily B (with TM and ITIM domains), member 3
211133_x_at	LILRA6 /// LILRB3	0.0317056	-1.61903	leukocyte immunoglobulin-like receptor, subfamily A (with TM domain), member 6 /// leukocyte immunoglobulin-like receptor, subfamily B (with TM and ITIM domains), member 3
210225_x_at	LILRB3	0.027061	-1.57653	leukocyte immunoglobulin-like receptor, subfamily B (with TM and ITIM domains), member 3
242491_at	LOC100132218 /// LOC728555	0.0170553	-1.59171	hypothetical protein LOC100132218 /// hypothetical LOC728555
222833_at	LPCAT2	0.00149483	-1.54957	lysophosphatidylcholine acyltransferase 2
206584_at	LY96	0.0196977	-1.58011	lymphocyte antigen 96
220945_x_at	MANSC1	0.00159669	-1.76278	MANSC domain containing 1
209179_s_at	MBOAT7	0.0298717	-1.633	membrane bound O-acyltransferase domain containing 7
204059_s_at	ME1	0.0466352	-2.20594	malic enzyme 1, NADP(+)-dependent, cytosolic
1555167_s_at	NAMPT	0.0090904	-2.06395	nicotinamide phosphoribosyltransferase
206089_at	NELL1	0.0323918	-1.82625	NEL-like 1 (chicken)
221210_s_at	NPL	0.0375121	-2.20713	N-acetylneuraminate pyruvate lyase (dihydrodipicolinate synthase)
243066_at	NPL	0.00550948	-1.58773	N-acetylneuraminate pyruvate lyase (dihydrodipicolinate synthase)
206237_s_at	NRG1	0.0311618	-3.04241	neuregulin 1
206343_s_at	NRG1	0.015032	-2.37268	neuregulin 1
233177_s_at	PNKD	0.0170006	-1.60905	paroxysmal nonkinesigenic dyskinesia
207808_s_at	PROS1	0.0342659	-3.248	protein S (alpha)
211748_x_at	PTGDS	0.0428331	-1.64513	prostaglandin D2 synthase 21kDa (brain)
209465_x_at	PTN	0.0138308	-1.8751	pleiotrophin
212262_at	QKI	0.0194883	-1.59859	quaking homolog, KH domain RNA binding (mouse)
242516_x_at	RBM46	0.0130574	-1.97497	RNA binding motif protein 46
205230_at	RPH3A	0.0312239	-1.54896	rabphilin 3A homolog (mouse)
1554080_at	RQCD1	0.038818	-1.74692	RCD1 required for cell differentiation1 homolog (S. pombe)
221523_s_at	RRAGD	0.00340593	-1.60792	Ras-related GTP binding D
201582_at	SEC23B	0.0244622	-1.52042	Sec23 homolog B (S. cerevisiae)
217977_at	SEPX1	0.0450495	-1.55271	selenoprotein X, 1
213572_s_at	SERPINB1	0.0462712	-1.51679	serpin peptidase inhibitor, clade B (ovalbumin), member 1
225639_at	SKAP2	0.0276558	-1.5393	src kinase associated phosphoprotein 2
217507_at	SLC11A1	0.0469639	-1.83334	solute carrier family 11 (proton-coupled divalent metal ion transporters), member 1
227697_at	SOCS3	0.00551517	-3.04693	suppressor of cytokine signaling 3
235417_at	SPOCD1	0.01147	-1.98672	SPOC domain containing 1
229744_at	SSFA2	0.0239605	-1.69329	Sperm specific antigen 2
204150_at	STAB1	0.0496527	-1.56438	stabilin 1
38487_at	STAB1	0.0486839	-1.64195	stabilin 1
225987_at	STEAP4	0.0129173	-2.19028	STEAP family member 4
201666_at	TIMP1	0.02577	-1.9705	TIMP metallopeptidase inhibitor 1
235146_at	TMCC3	0.0404027	-2.4303	transmembrane and coiled-coil domain family 3
228624_at	TMEM144	0.00633901	-2.03679	transmembrane protein 144
242243_at	TMF1	0.0306417	-1.74342	TATA element modulatory factor 1
233970_s_at	TRMT6	0.0431155	-1.54797	tRNA methyltransferase 6 homolog (S. cerevisiae)
205922_at	VNN2	0.0314195	-2.07214	vanin 2
229743_at	ZNF438	0.0185468	-1.59227	zinc finger protein 438
1553901_x_at	ZNF486	0.045175	-1.5027	zinc finger protein 486
217598_at	CINP	0.047987	-1.92175	cyclin-dependent kinase 2-interacting protein
231091_x_at		0.0426333	-1.67724
234494_x_at		0.013308	-1.50496
235171_at		0.0165377	-1.54219	ENSG00000167912
237483_at		0.0486046	-2.35302
237937_x_at		0.0211261	-1.88264
241770_x_at		0.0143473	-1.57288
243041_s_at		0.011471	-2.24592
1556185_a_at		0.0158792	-2.58772
1556794_at		0.0489789	-2.01098
1561364_at		0.0353082	-1.50618
1569661_at		0.0143857	-2.54396
1557704_a_at	39142	0.0125479	1.88286	Membrane-associated ring finger (C3HC4) 7
229309_at	ADRB1	0.0121359	2.48269	adrenergic, beta-1-, receptor
227198_at	AFF3	0.0442885	1.78083	AF4/FMR2 family, member 3
1555436_a_at	AFF4	0.0226724	1.57399	AF4/FMR2 family, member 4
212224_at	ALDH1A1	0.0242757	2.47853	aldehyde dehydrogenase 1 family, member A1
235777_at	ANKRD44	0.0337	1.7156	ankyrin repeat domain 44
235778_s_at	ANKRD44	0.0270152	1.69563	ankyrin repeat domain 44
241174_at	AP4E1	0.0255362	1.67676	Adaptor-related protein complex 4, epsilon 1 subunit
229642_at	ARHGEF7	0.0473925	1.77007	Rho guanine nucleotide exchange factor (GEF) 7
222667_s_at	ASH1L	0.0268968	1.55969	ash1 (absent, small, or homeotic)-like (Drosophila)
242438_at	ASXL1	0.0430593	2.01167	additional sex combs like 1 (Drosophila)
242439_s_at	ASXL1	0.0455883	2.07926	additional sex combs like 1 (Drosophila)
204998_s_at	ATF5	0.014891	1.53338	activating transcription factor 5
201442_s_at	ATP6AP2	0.0163986	1.66647	ATPase, H+ transporting, lysosomal accessory protein 2
222915_s_at	BANK1	0.0170887	1.58179	B-cell scaffold protein with ankyrin repeats 1
219670_at	BEND5	0.000633537	1.52903	BEN domain containing 5
242114_at	BOLA2	0.0127714	1.54421	BolA homolog 2 (E. coli)
208685_x_at	BRD2	0.00761432	1.57559	bromodomain containing 2
214911_s_at	BRD2	0.0256014	1.67371	bromodomain containing 2
222737_s_at	BRD7	0.0145993	1.50783	bromodomain containing 7
236816_at	C12orf30	0.0447672	1.616	chromosome 12 open reading frame 30
236847_at	C19orf18	0.0156144	1.71257	chromosome 19 open reading frame 18
220918_at	C21orf96	0.0140222	1.55673	chromosome 21 open reading frame 96
1554791_a_at	C2orf67	0.0352454	2.09408	chromosome 2 open reading frame 67
209446_s_at	C7orf44	0.0174728	1.62548	chromosome 7 open reading frame 44
210109_at	C7orf54	0.00811924	1.68005	chromosome 7 open reading frame 54
207776_s_at	CACNB2	0.0467067	1.52085	calcium channel, voltage-dependent, beta 2 subunit
1555098_a_at	CACNB2	0.00703291	1.51996	calcium channel, voltage-dependent, beta 2 subunit
217588_at	CATSPER2 /// CATSPER2P1	0.0475517	1.58654	cation channel, sperm associated 2 /// cation channel, sperm associated 2 pseudogene 1
1555920_at	CBX3	0.0256906	1.61056	Chromobox homolog 3 (HP1 gamma homolog, Drosophila)
226713_at	CCDC50	0.0269992	1.67455	coiled-coil domain containing 50
228693_at	CCDC50	0.010838	1.65388	coiled-coil domain containing 50
217422_s_at	CD22	0.00381875	1.74475	CD22 molecule
210743_s_at	CDC14A	0.0490046	1.86528	CDC14 cell division cycle 14 homolog A (S. cerevisiae)
1558953_s_at	CEP164	0.000376198	1.67937	centrosomal protein 164kDa
212677_s_at	CEP68	0.049261	1.52259	centrosomal protein 68kDa
235388_at	CHD9	0.0436326	1.56121	chromodomain helicase DNA binding protein 9
1552552_s_at	CLEC4C	0.0123129	1.62346	C-type lectin domain family 4, member C
242492_at	CLNS1A	0.0396766	1.50148	Chloride channel, nucleotide-sensitive, 1A
238440_at	CLYBL	0.0190634	1.6524	citrate lyase beta like
218508_at	DCP1A	0.00209101	1.53495	DCP1 decapping enzyme homolog A (S. cerevisiae)
213998_s_at	DDX17	0.0245919	1.86494	DEAD (Asp-Glu-Ala-Asp) box polypeptide 17
212105_s_at	DHX9	0.0388278	1.75027	DEAH (Asp-Glu-Ala-His) box polypeptide 9
240144_at	DNASE1	0.0351525	1.55469	deoxyribonuclease I
215041_s_at	DOCK9	0.0162913	1.56414	dedicator of cytokinesis 9
227646_at	EBF1	0.0393386	1.51829	early B-cell factor 1
210012_s_at	EWSR1	0.0185766	1.57331	Ewing sarcoma breakpoint region 1
229966_at	EWSR1	0.0370407	1.68583	Ewing sarcoma breakpoint region 1
208621_s_at	EZR	0.0232907	1.52458	ezrin
233823_at	FAM184B	0.0215291	1.60845	family with sequence similarity 184, member B
221766_s_at	FAM46A	0.0257127	1.63063	family with sequence similarity 46, member A
239223_s_at	FBXL20	0.0433905	1.77437	F-box and leucine-rich repeat protein 20
211816_x_at	FCAR	0.04768	1.70105	Fc fragment of IgA, receptor for
1553196_a_at	FCRL3	0.0406913	1.82418	Fc receptor-like 3
224404_s_at	FCRL5	0.0230851	1.57022	Fc receptor-like 5
206412_at	FER	0.00646271	1.59321	fer (fps/fes related) tyrosine kinase
232664_at	FLJ12334	0.0378747	1.81813	hypothetical gene supported by AK022396; AK097927
228686_at	FLJ33630	0.00352117	1.53433	hypothetical LOC644873
229914_at	FLJ38717	0.021746	1.70535	FLJ38717 protein
238127_at	FLJ41484	0.0332778	1.61719	hypothetical LOC650669
1565716_at	FUS	0.00323373	2.62997	fusion (involved in t(12;16) in malignant liposarcoma)
238807_at	GAPDHL7	0.0393812	1.52688	glyceraldehyde-3-phosphate dehydrogenase-like 7
228173_at	GNAS	0.0294471	1.83505	GNAS complex locus
239037_at	GNAS	0.029593	1.9099	GNAS complex locus
208797_s_at	GOLGA8A	0.0233043	1.6498	golgi autoantigen, golgin subfamily a, 8A
224285_at	GPR174	0.00383217	1.57085	G protein-coupled receptor 174
206521_s_at	GTF2A1	0.00389836	1.5326	general transcription factor IIA, 1, 19/37kDa
213470_s_at	HNRNPH1	0.0366669	1.7249	heterogeneous nuclear ribonucleoprotein H1 (H)
1555843_at	HNRNPM	0.0424554	1.54807	Heterogeneous nuclear ribonucleoprotein M
204864_s_at	IL6ST	0.0322145	1.82668	interleukin 6 signal transducer (gp130, oncostatin M receptor)
208364_at	INPP4A	0.0274033	1.57097	inositol polyphosphate-4-phosphatase, type I, 107kDa
233545_at	INPP5D	0.0263927	1.68882	inositol polyphosphate-5-phosphatase, 145kDa
37201_at	ITIH4	0.0404782	1.58557	inter-alpha (globulin) inhibitor H4 (plasma Kallikrein-sensitive glycoprotein)
243435_at	KCNQ1OT1	0.010133	2.52236	KCNQ1 overlapping transcript 1 (non-protein coding)
206478_at	KIAA0125	0.046868	1.58246	KIAA0125
230028_at	KIAA0907	0.027963	1.59024	KIAA0907
206966_s_at	KLF12	0.0271592	1.64137	Kruppel-like factor 12
1560397_s_at	KLHL6	0.0144412	1.55418	kelch-like 6 (Drosophila)
1559203_s_at	KRAS	0.0359161	1.53583	v-Ki-ras2 Kirsten rat sarcoma viral oncogene homolog
238960_s_at	LARP4	0.00181213	1.50866	La ribonucleoprotein domain family, member 4
244556_at	LCP2	0.0482352	1.52615	Lymphocyte cytosolic protein 2 (SH2 domain containing leukocyte protein of 76kDa)
230865_at	LIX1	0.0361007	1.81307	Lix1 homolog (chicken)
223966_at	LOC100128180	0.00724571	1.51693	PRO2116
235322_at	LOC100131141	0.0255747	1.7463	hypothetical LOC100131141
220219_s_at	LOC100133503 /// LOC644397 /// LRRC37A /// LRRC37A2 /// LRRC37A3 /// LRRC37A4	0.0155984	1.63774	similar to LRRC37A3 protein /// similar to hCG2036502 /// leucine rich repeat containing 37A /// leucine rich repeat containing 37, member A2 /// leucine rich repeat containing 37, member A3 /// leucine rich repeat containing 37, member A4 (pseudogene)
1552622_s_at	LOC100134053 /// LOC441259 /// PMS2L12 /// POLR2J2 /// POLR2J4	0.0389527	2.0222	similar to POLR2J4 protein /// PMS2 postmeiotic segregation increased 2 (S. cerevisiae)-like /// postmeiotic segregation increased 2-like 12 pseudogene /// polymerase (RNA) II (DNA directed) polypeptide J2 /// polymerase (RNA) II (DNA directed) polypeptide J4, pseudogene
235167_at	LOC100190986	4.31238e-05	1.54788	hypothetical LOC100190986
213089_at	LOC100272216	0.0373038	2.06199	hypothetical LOC100272216
59433_at	LOC286434 /// LOC389906 /// LOC729162	0.044517	1.54769	hypothetical protein LOC286434 /// similar to Serine/threonine-protein kinase PRKX (Protein kinase PKX1) /// similar to LOC389906 protein
1560128_x_at	LOC441108	0.01517	1.71959	Hypothetical gene supported by AK128882
225054_x_at	LOC651250	0.0101192	1.58604	hypothetical LOC651250
227384_s_at	LOC727820	0.0194656	1.52229	hypothetical protein LOC727820
1559297_at	LOC730092	0.0225377	2.98938	RRN3 RNA polymerase I transcription factor homolog (S. cerevisiae) pseudogene
241053_at	LOC730184	0.00466316	1.64335	hypothetical LOC730184
228119_at	LRCH3	0.020692	1.65133	leucine-rich repeats and calponin homology (CH) domain containing 3
238534_at	LRRFIP1	0.00187016	2.1399	Leucine rich repeat (in FLII) interacting protein 1
209840_s_at	LRRN3	0.0431329	2.15064	leucine rich repeat neuronal 3
223200_s_at	LSG1	0.0091601	1.5212	large subunit GTPase 1 homolog (S. cerevisiae)
1557066_at	LUC7L	0.035824	1.55974	LUC7-like (S. cerevisiae)
1557067_s_at	LUC7L	0.0408193	1.59393	LUC7-like (S. cerevisiae)
215415_s_at	LYST	0.0339582	1.90794	lysosomal trafficking regulator
200835_s_at	MAP4	0.00139423	1.52147	microtubule-associated protein 4
1558732_at	MAP4K4	0.0314102	1.5395	mitogen-activated protein kinase kinase kinase kinase 4
205655_at	MDM4	0.0290966	1.63464	Mdm4 p53 binding protein homolog (mouse)
226293_at	MED19	0.0114556	1.50153	mediator complex subunit 19
232102_at	METTL6	0.0109842	1.75761	Methyltransferase like 6
235409_at	MGA	0.0228687	1.84469	MAX gene associated
212080_at	MLL	0.0373433	1.55888	Myeloid/lymphoid or mixed-lineage leukemia (trithorax homolog, Drosophila)
237158_s_at	MPHOSPH9	0.0101229	1.93779	M-phase phosphoprotein 9
219961_s_at	NCRNA00153	0.0412745	1.55608	non-protein coding RNA 153
207492_at	NGLY1	0.00128692	1.55874	N-glycanase 1
202379_s_at	NKTR	0.00777172	1.58933	natural killer-tumor recognition sequence
215743_at	NMT2	0.0253052	1.7003	N-myristoyltransferase 2
215921_at	NPIPL1	0.000281169	1.54899	nuclear pore complex interacting protein-like 1
211280_s_at	NRF1	0.00883095	1.63728	nuclear respiratory factor 1
230023_at	NSUN4	0.00180127	1.82694	NOL1/NOP2/Sun domain family, member 4
1555890_at	OR2A20P /// OR2A9P	0.0339943	1.62446	olfactory receptor, family 2, subfamily A, member 20 pseudogene /// olfactory receptor, family 2, subfamily A, member 9 pseudogene
203479_s_at	OTUD4	0.0128295	1.5083	OTU domain containing 4
205432_at	OVGP1	0.0481765	1.92531	oviductal glycoprotein 1, 120kDa
229467_at	PCBP2	0.0293803	2.55265	Poly(rC) binding protein 2
237179_at	PCMTD2	0.0376017	1.8903	protein-L-isoaspartate (D-aspartate) O-methyltransferase domain containing 2
222380_s_at	PDCD6	0.00257854	1.95939	Programmed cell death 6
208591_s_at	PDE3B	0.0494832	1.69951	phosphodiesterase 3B, cGMP-inhibited
213638_at	PHACTR1	0.0357442	1.83754	phosphatase and actin regulator 1
1552621_at	POLR2J2	0.015402	2.01754	polymerase (RNA) II (DNA directed) polypeptide J2
224517_at	POLR2J4	0.0106554	1.5216	polymerase (RNA) II (DNA directed) polypeptide J4, pseudogene
202466_at	POLS	0.0366111	1.59112	polymerase (DNA directed) sigma
233813_at	PPP1R16B	0.02569	1.51057	protein phosphatase 1, regulatory (inhibitor) subunit 16B
227409_at	PPP1R3E	0.00673244	1.51779	protein phosphatase 1, regulatory (inhibitor) subunit 3E
32540_at	PPP3CC	0.0493584	1.90993	Protein phosphatase 3 (formerly 2B), catalytic subunit, gamma isoform
233443_at	PSMG4	0.035899	1.63804	proteasome (prosome, macropain) assembly chaperone 4
238841_at	PTPDC1	0.0488191	1.54587	protein tyrosine phosphatase domain containing 1
213784_at	RABL4	0.0441394	1.6884	RAB, member of RAS oncogene family-like 4
1553785_at	RASGEF1B	0.0413124	2.48929	RasGEF domain family, member 1B
1554834_a_at	RASSF5	0.0124194	1.80271	Ras association (RalGDS/AF-6) domain family member 5
212332_at	RBL2	0.0340881	1.53839	retinoblastoma-like 2 (p130)
239635_at	RBM14	0.0202363	2.27283	RNA binding motif protein 14
227223_at	RBM39	0.013254	1.54313	RNA binding motif protein 39
222628_s_at	REV1	0.0329658	1.57554	REV1 homolog (S. cerevisiae)
220483_s_at	RNF19A	0.0397195	1.94128	ring finger protein 19A
207489_at	RPS2P45	0.013739	1.75977	ribosomal protein S2 pseudogene 45
229871_at	SAMD4B	0.0351449	1.83187	sterile alpha motif domain containing 4B
239802_at	SAP30L	0.021793	1.61759	SAP30-like
243963_at	SDCCAG8	0.0243752	1.52693	Serologically defined colon cancer antigen 8
223449_at	SEMA6A	0.0385872	1.61734	sema domain, transmembrane domain (TM), and cytoplasmic domain, (semaphorin) 6A
222311_s_at	SFRS15	0.0372094	1.84009	splicing factor, arginine/serine-rich 15
202773_s_at	SFRS8	0.0222376	2.63446	splicing factor, arginine/serine-rich 8 (suppressor-of-white-apricot homolog, Drosophila)
220740_s_at	SLC12A6	0.0160921	1.50219	solute carrier family 12 (potassium/chloride transporters), member 6
1559977_a_at	SLC25A34	0.00272363	1.62034	solute carrier family 25, member 34
228696_at	SLC45A3	0.0163555	1.53468	solute carrier family 45, member 3
220368_s_at	SMEK1	0.0257629	1.57978	SMEK homolog 1, suppressor of mek1 (Dictyostelium)
223028_s_at	SNX9	0.0459266	1.51352	sorting nexin 9
1556601_a_at	SPATA13	0.0301787	1.547	Spermatogenesis associated 13
236431_at	SR140	0.0467979	1.5169	U2-associated SR140 protein
1556202_at	SRGAP2	0.0127974	1.55984	SLIT-ROBO Rho GTPase activating protein 2
1554671_a_at	SRRM2	0.0266807	1.75476	serine/arginine repetitive matrix 2
1554343_a_at	STAP1	0.00122015	1.52824	signal transducing adaptor family member 1
1558002_at	STRAP	0.0165527	1.7475	Serine/threonine kinase receptor associated protein
1554595_at	SYMPK	0.0353824	1.60602	symplekin
243841_at	SYNE2	0.00059898	1.5863	spectrin repeat containing, nuclear envelope 2
242290_at	TACC1	0.0427824	1.57115	transforming, acidic coiled-coil containing protein 1
223750_s_at	TLR10	0.021302	1.65766	toll-like receptor 10
229036_at	TNRC6B	0.0469554	1.64023	trinucleotide repeat containing 6B
227939_s_at	TRA2A	0.00608923	1.82848	Transformer 2 alpha homolog (Drosophila)
234865_at	TRBV25-1	0.0163235	1.5115	T cell receptor beta variable 25-1
232121_at	TRDMT1	0.026756	2.10461	tRNA aspartic acid methyltransferase 1
1554287_at	TRIM4	0.0256098	1.50453	tripartite motif-containing 4
1568594_s_at	TRIM52	0.010445	1.52856	tripartite motif-containing 52
235476_at	TRIM59	0.0425893	1.69805	tripartite motif-containing 59
232792_at	TRIM69	0.00382425	1.61988	tripartite motif-containing 69
239742_at	TULP4	0.0323831	1.84032	Tubby like protein 4
236107_at	UBE2Z	0.0199433	2.04074	ubiquitin-conjugating enzyme E2Z
231008_at	UNC5CL	0.0295313	1.53284	Unc-5 homolog C (C. elegans)-like
219679_s_at	WAC	0.0226725	1.77858	WW domain containing adaptor with coiled-coil
204710_s_at	WIPI2	0.0422271	1.54262	WD repeat domain, phosphoinositide interacting 2
244755_at	XPR1	0.0273942	1.51317	Xenotropic and polytropic retrovirus receptor
224631_at	ZFP91	0.0483005	1.59805	zinc finger protein 91 homolog (mouse)
217367_s_at	ZHX3	0.0326691	1.62045	zinc fingers and homeoboxes 3
206744_s_at	ZMYM5	0.048078	1.75573	zinc finger, MYM-type 5
241720_at	ZNF326	0.0497519	1.67746	zinc finger protein 326
1558486_at	ZNF493	0.00788978	1.72947	zinc finger protein 493
229684_s_at	ZNF644	0.0269133	1.53563	Zinc finger protein 644
213156_at		0.0109869	1.65199
215221_at		0.0408587	2.53467
215378_at		0.0431288	1.71906
215528_at		0.00078057	1.66117
217647_at		0.0488801	1.60573
220702_at		0.0438481	1.76383
220767_at		0.0256209	2.18286
222378_at		0.034834	1.92402
81737_at		0.0355908	1.77269
81811_at		0.014121	1.62286
225066_at		0.0426294	1.95341
225856_at		0.0112899	1.60255
227082_at		0.0326732	1.8119
229193_at		0.0484773	1.74929
229206_at		0.0163669	2.0128
229214_at		0.0100483	1.50788
229470_at		0.0180842	1.67837
230761_at		0.0261048	1.55606
230850_at		0.024212	1.778
230961_at		0.0467807	1.57624
231418_at		0.0214533	1.56128
231552_at		0.0400986	1.86026
232333_at		0.0446665	1.70309
232396_at		0.00173377	1.56088
232614_at		0.0359995	1.57993
232716_at		0.0110459	1.92852
232747_at		0.0182543	1.58402
232882_at		0.037661	2.19308
233219_at		0.0176209	1.54163
233224_at		0.0454942	1.53578
233313_at		0.0049755	1.67979
233359_at		0.0378401	1.68714
233678_at		0.04782	1.52765
234028_at		0.00294248	1.72004
234125_at		0.022554	1.64296
234174_at		0.017357	1.60464
235288_at		0.0391647	1.56468
235661_at		0.0422348	1.51277
235662_at		0.0478553	1.62181
235701_at		0.0159434	1.51145
235705_at		0.00311496	1.83714
236139_at		0.0361821	1.94106
236210_at		0.0378464	1.50799
236216_at		0.0252444	2.01863
236229_at		0.0160898	2.01007
236446_at		0.00835334	1.51417
236542_at		0.029939	1.6489
236545_at		0.00429957	1.68177
236699_at		0.00803018	1.57859
236931_at		0.00101828	1.58167
236944_at		0.00323285	1.51303
236969_at		0.0113704	1.63947
237048_at		0.0198851	1.60143
237118_at		0.0222961	1.76245
237231_at		0.00599472	1.51058
237586_at		0.0221883	1.76096
237588_at		0.0106526	1.78007
237626_at		0.0468307	1.71837
237733_at		0.0165606	1.58404
237950_s_at		0.0294367	1.6272
237994_at		0.0317836	1.5142
238032_at		0.0134045	2.17497
238042_at		0.00309376	1.68899
238157_at		0.0434392	2.12088
238299_at		0.0263783	1.55561
238341_at		0.0388266	1.56018
238580_at		0.023862	1.75796
238610_s_at		0.0337105	1.99608
238651_at		0.0440046	1.72259
238812_at		0.0284498	1.57562
238875_at		0.00939961	1.55707
238899_at		0.022356	1.69162
239124_at		0.040181	1.58979
239296_at		0.0483973	1.76475
239408_at		0.0240322	1.64393
239453_at		0.0121233	1.63472
239555_at		0.00998442	1.93289
239901_at		0.0222581	2.13231
240139_at		0.0399811	2.18132
240174_at		0.0258807	1.92901
240515_at		0.0311465	1.61585
240665_at		0.0285684	2.00104
240850_at		0.0487291	2.23715
241092_at		0.0493677	1.76588
241219_at		0.0355382	1.76551
241417_at		0.0325294	1.83981
241508_at		0.0440541	1.84766
241561_at		0.0470606	1.6
241577_at		0.00500184	1.91808
241590_at		0.000797817	1.50969
241630_at		0.0302501	1.74041
241865_at		0.0481167	1.54188
241884_at		0.0461821	1.5258
241893_at		0.0237809	1.5438
242024_at		0.0349625	1.65942
242066_at		0.0175517	1.70907
242134_at		0.0115423	1.83741
242143_at		0.0475192	2.3768
242556_at		0.00385191	1.79943
242558_at		0.0201358	2.21384
242673_at		0.0180212	1.58254
242696_at		0.0261337	1.66747
243030_at		0.0485122	1.5114
243220_at		0.0319957	1.65959
243558_at		0.0442722	1.73205
243593_s_at		0.0307042	2.33886
243635_at		0.00556188	1.76274
243641_at		0.0464486	1.57954
243791_at		0.0222488	1.72802
243869_at		0.00548293	1.74069
243993_at		0.0263684	1.83479
243996_at		0.0207886	1.55106
244082_at		0.0167668	1.78432
244172_at		0.0203199	1.69211
244265_at		0.030585	1.8923
244383_at		0.0291233	1.71145
244414_at		0.0438493	1.53697
244423_at		0.0283313	1.57841
244607_at		0.000315034	1.68962
244696_at		0.0486849	2.47851
244876_at		0.0291001	2.14084
244878_at		0.0283669	1.51236
1556375_at		0.0485226	1.76423
1556451_at		0.029571	1.84365
1556542_a_at		0.0348158	1.58986
1556761_at		0.0473857	1.54619
1557477_at		0.0284438	1.6106
1557486_at		0.0280361	1.53778
1557539_at		0.0080845	2.30422
1557610_at		0.024015	1.5967
1557751_at		0.0297989	1.58222
1558409_at		0.0398605	1.67364
1559524_at		0.0105115	1.71248
1559723_s_at		0.0310751	1.89768
1559922_at		0.042591	1.59496
1561092_at		0.017152	2.59344
1561738_at		0.00134594	2.01894
1562456_at		0.0142923	1.54075
1562529_s_at		0.032771	1.5474
1562935_at		0.0111321	1.53734
1564236_at		0.0300255	1.74725
1565621_at		0.0176843	1.53995
1565852_at		0.0344931	1.93996
1566166_at		0.0416175	1.84761
1566709_at		0.0316273	1.69036
1566951_at		0.0108138	1.54329
1566980_at		0.0262002	1.59345
1570329_at		0.000153311	2.22815
