# Supplementary material for: Mitochondrial and oxidative stress genes are differentially expressed in neutrophils of sJIA patients treated with tocilizumab: a pilot microarray study
Source: Pediatr Rheumatol Online J. 2016 Feb 9;14:7. doi: 10.1186/s12969-016-0067-7 (PMC4746827; doi:10.1186/s12969-016-0067-7)
Supplement: Additional file 2: — File contains the list of 1290 significant probe sets obtained by paired t-test using the statistical cut-off level of p < 0.05 with FC ≥ 1.5 in neutrophils from sJIA patients successfully treated with tocilizumab. (XLS 227 kb) [file 12969_2016_67_MOESM2_ESM.xls]

## Sheet: TOC Neut p0.05 FC1.5
Probe Set ID	Gene Symbol	p-value	FC	Gene Title
213805_at	ABHD5	0.0145001	-1.61828	abhydrolase domain containing 5
231907_at	ABL2	0.0255808	-1.57434	v-abl Abelson murine leukemia viral oncogene homolog 2 (arg, Abelson-related gene)
209600_s_at	ACOX1	0.0355478	-1.63087	acyl-Coenzyme A oxidase 1, palmitoyl
213501_at	ACOX1	0.00315524	-1.8354	acyl-Coenzyme A oxidase 1, palmitoyl
227962_at	ACOX1	0.0200971	-1.73907	acyl-Coenzyme A oxidase 1, palmitoyl
205882_x_at	ADD3	0.0494265	-1.53384	adducin 3 (gamma)
211826_s_at	AFF1	0.0296467	-1.58167	AF4/FMR2 family, member 1
207133_x_at	ALPK1	0.0445857	-1.66113	alpha-kinase 1
223542_at	ANKRD32	0.00357843	-1.83913	ankyrin repeat domain 32
225731_at	ANKRD50	0.00659216	-1.61688	ankyrin repeat domain 50
223422_s_at	ARHGAP24	0.0179604	-3.17594	Rho GTPase activating protein 24
223866_at	ARMC2	0.00887832	-1.62051	armadillo repeat containing 2
210896_s_at	ASPH	0.0119457	-2.87209	aspartate beta-hydroxylase
216197_at	ATF7IP	0.0240074	-1.88219	activating transcription factor 7 interacting protein
216198_at	ATF7IP	0.048866	-1.65084	activating transcription factor 7 interacting protein
238811_at	ATP11B	0.0333941	-1.92544	ATPase, class VI, type 11B
205416_s_at	ATXN3	0.0254506	-1.65255	ataxin 3
243259_at	ATXN7	0.00363345	-1.54953	ataxin 7
233333_x_at	AVIL	0.0150407	-1.94396	advillin
1555408_at	BAGE2 /// BAGE4	0.0409228	-2.18113	B melanoma antigen family, member 2 /// B melanoma antigen family, member 4
228758_at	BCL6	0.0220876	-1.73814	B-cell CLL/lymphoma 6
1558560_s_at	BLZF1	0.0397414	-1.58452	basic leucine zipper nuclear factor 1
206464_at	BMX	0.0442039	-2.34285	BMX non-receptor tyrosine kinase
231913_s_at	BRCC3	0.0333253	-1.62072	BRCA1/BRCA2-containing complex, subunit 3
205715_at	BST1	0.0423644	-1.50873	bone marrow stromal cell antigen 1
223174_at	BTBD10	0.000671486	-1.69491	BTB (POZ) domain containing 10
219757_s_at	C14orf101	0.0301647	-2.05907	chromosome 14 open reading frame 101
232094_at	C15orf29	0.0100022	-2.36696	chromosome 15 open reading frame 29
220992_s_at	C1orf25	0.033629	-1.60716	chromosome 1 open reading frame 25
239660_at	C20orf74	0.00745265	-1.61371	chromosome 20 open reading frame 74
238974_at	C2orf69	0.0426388	-1.54664	chromosome 2 open reading frame 69
233915_at	C5orf36	0.0494937	-1.51936	chromosome 5 open reading frame 36
225957_at	C5orf41	0.00401534	-1.60367	chromosome 5 open reading frame 41
238476_at	C5orf41	0.00201186	-1.57724	chromosome 5 open reading frame 41
225599_s_at	C8orf83	0.0467543	-1.70681	chromosome 8 open reading frame 83
225600_at	C8orf83	0.0431772	-2.08563	chromosome 8 open reading frame 83
1553809_a_at	C9orf71	0.0443495	-1.51776	chromosome 9 open reading frame 71
233504_at	C9orf84	0.013677	-2.45411	chromosome 9 open reading frame 84
1553920_at	C9orf84	0.0327599	-2.02322	chromosome 9 open reading frame 84
1552719_at	CASC4	0.0148305	-1.56852	cancer susceptibility candidate 4
213596_at	CASP4	0.015374	-2.10713	caspase 4, apoptosis-related cysteine peptidase
1553693_s_at	CBR4	0.0189385	-2.01426	carbonyl reductase 4
234936_s_at	CC2D2A	0.00163387	-1.56239	coiled-coil and C2 domain containing 2A
202878_s_at	CD93	0.0014897	-1.50242	CD93 molecule
204995_at	CDK5R1	0.0423624	-2.35422	cyclin-dependent kinase 5, regulatory subunit 1 (p35)
212746_s_at	CEP170	0.0290138	-1.79841	centrosomal protein 170kDa
239629_at	CFLAR	0.0407828	-1.79072	CASP8 and FADD-like apoptosis regulator
215318_at	CG012	0.0376396	-1.80348	hypothetical gene CG012
1559739_at	CHPT1	0.0220827	-2.39615	Choline phosphotransferase 1
219859_at	CLEC4E	0.0230962	-2.08297	C-type lectin domain family 4, member E
219890_at	CLEC5A	0.0310086	-3.08328	C-type lectin domain family 5, member A
239871_at	CLTC	0.015394	-1.51649	Clathrin, heavy chain (Hc)
1555705_a_at	CMTM3	0.0158672	-1.52566	CKLF-like MARVEL transmembrane domain containing 3
223796_at	CNTNAP3 /// LOC643827	0.00499575	-1.61085	contactin associated protein-like 3 /// similar to cell recognition molecule CASPR3
1554241_at	COCH	0.0171876	-2.12456	coagulation factor C homolog, cochlin (Limulus polyphemus)
223465_at	COL4A3BP	0.00114971	-1.61874	collagen, type IV, alpha 3 (Goodpasture antigen) binding protein
1555250_a_at	CPEB3	0.00874933	-1.51585	cytoplasmic polyadenylation element binding protein 3
222235_s_at	CSGALNACT2	0.00136185	-1.99215	chondroitin sulfate N-acetylgalactosaminyltransferase 2
239077_at	CSGALNACT2	0.0392978	-2.10911	chondroitin sulfate N-acetylgalactosaminyltransferase 2
201370_s_at	CUL3	0.0113363	-1.68121	cullin 3
214743_at	CUX1	0.0150654	-1.64177	cut-like homeobox 1
224911_s_at	DCBLD2	0.0249859	-1.75818	discoidin, CUB and LCCL domain containing 2
222233_s_at	DCLRE1C	0.0380997	-1.64707	DNA cross-link repair 1C (PSO2 homolog, S. cerevisiae)
218583_s_at	DCUN1D1	0.0205763	-1.50931	DCN1, defective in cullin neddylation 1, domain containing 1 (S. cerevisiae)
222679_s_at	DCUN1D1	0.0126558	-1.59586	DCN1, defective in cullin neddylation 1, domain containing 1 (S. cerevisiae)
1559585_at	DDX60L	0.032674	-2.05724	DEAD (Asp-Glu-Ala-Asp) box polypeptide 60-like
219696_at	DENND1B	0.0423469	-1.69451	DENN/MADD domain containing 1B
241727_x_at	DHFRL1	0.0182585	-1.99468	dihydrofolate reductase-like 1
206061_s_at	DICER1	0.0345366	-1.96332	dicer 1, ribonuclease type III
213229_at	DICER1	0.0355128	-1.68043	dicer 1, ribonuclease type III
242970_at	DIP2B	0.0201765	-1.75395	DIP2 disco-interacting protein 2 homolog B (Drosophila)
1554325_at	DOCK2	0.0225849	-1.79426	dedicator of cytokinesis 2
204646_at	DPYD	0.00509588	-1.63614	dihydropyrimidine dehydrogenase
224614_at	DYNC1LI2	0.0482733	-1.76988	dynein, cytoplasmic 1, light intermediate chain 2
203692_s_at	E2F3	0.0466461	-1.74361	E2F transcription factor 3
204211_x_at	EIF2AK2	0.00667741	-2.06682	eukaryotic translation initiation factor 2-alpha kinase 2
213294_at	EIF2AK2	0.0244869	-1.96767	eukaryotic translation initiation factor 2-alpha kinase 2
202894_at	EPHB4	0.0255904	-1.54924	EPH receptor B4
209701_at	ERAP1	0.0456815	-1.59145	endoplasmic reticulum aminopeptidase 1
240172_at	ERGIC2	0.0130997	-1.85524	ERGIC and golgi 2
226259_at	EXOC6	0.039903	-1.775	exocyst complex component 6
1558761_a_at	FAM120AOS	0.00353909	-1.74661	family with sequence similarity 120A opposite strand
231874_at	FAM126B	0.041224	-1.73245	family with sequence similarity 126, member B
235030_at	FAM55C	0.0240027	-1.87734	family with sequence similarity 55, member C
209630_s_at	FBXW2	0.0397901	-1.5778	F-box and WD repeat domain containing 2
218941_at	FBXW2	0.0141029	-1.63442	F-box and WD repeat domain containing 2
213341_at	FEM1C	0.0107603	-2.18323	fem-1 homolog c (C. elegans)
215000_s_at	FEZ2	0.036608	-1.50451	fasciculation and elongation protein zeta 2 (zygin II)
227948_at	FGD4	0.028291	-1.90142	FYVE, RhoGEF and PH domain containing 4
206371_at	FOLR3	0.0297948	-1.76868	folate receptor 3 (gamma)
228188_at	FOSL2	0.0319808	-1.56827	FOS-like antigen 2
225168_at	FRMD4A	0.0284606	-1.72358	FERM domain containing 4A
1563687_a_at	FRYL	0.0112026	-1.51098	FRY-like
234974_at	GALM	0.0104503	-1.78392	galactose mutarotase (aldose 1-epimerase)
203397_s_at	GALNT3	0.0352059	-1.64784	UDP-N-acetyl-alpha-D-galactosamine:polypeptide N-acetylgalactosaminyltransferase 3 (GalNAc-T3)
231918_s_at	GFM2	0.0136187	-2.06112	G elongation factor, mitochondrial 2
203560_at	GGH	0.0476976	-1.64511	gamma-glutamyl hydrolase (conjugase, folylpolygammaglutamyl hydrolase)
206917_at	GNA13	0.00667911	-1.68028	guanine nucleotide binding protein (G protein), alpha 13
223488_s_at	GNB4	0.0203833	-1.63786	guanine nucleotide binding protein (G protein), beta polypeptide 4
203676_at	GNS	0.0188308	-1.53262	glucosamine (N-acetyl)-6-sulfatase
215470_at	GTF2H2B	0.014541	-2.9145	general transcription factor IIH, polypeptide 2B
226840_at	H2AFY	0.0485307	-2.01372	H2A histone family, member Y
244322_at	hCG_2038586	0.0126049	-1.53728	hypothetical LOC646329
240486_at	HELZ	0.0210548	-1.50213	Helicase with zinc finger
208055_s_at	HERC4	0.0471152	-1.82065	hect domain and RLD 4
225989_at	HERC4	0.0321059	-1.80997	hect domain and RLD 4
225097_at	HIPK2	0.0183668	-1.86797	homeodomain interacting protein kinase 2
209911_x_at	HIST1H2BD	0.0159267	-1.5939	histone cluster 1, H2bd
232035_at	HIST1H4B	0.0460145	-1.69507	Histone cluster 1, H4b
231152_at	INO80D	0.0241897	-2.10658	INO80 complex subunit D
240941_at	ITSN2	0.0260993	-1.54086	Intersectin 2
205842_s_at	JAK2	0.00573574	-2.15133	Janus kinase 2
223412_at	KBTBD7	0.0272311	-1.54136	kelch repeat and BTB (POZ) domain containing 7
224099_at	KCNH7	0.0039806	-1.69306	potassium voltage-gated channel, subfamily H (eag-related), member 7
226371_at	KDM5A	0.0493372	-1.59744	lysine (K)-specific demethylase 5A
202714_s_at	KIAA0391	0.0335558	-1.60235	KIAA0391
215936_s_at	KIAA1033	0.0201611	-1.92646	KIAA1033
216294_s_at	KIAA1109	0.00889808	-1.75258	KIAA1109
225718_at	KIAA1715	0.0178161	-1.75543	KIAA1715
226968_at	KIF1B	0.0458952	-2.17794	kinesin family member 1B
221985_at	KLHL24	0.037092	-1.65919	kelch-like 24 (Drosophila)
235727_at	KLHL28	0.0446698	-1.71055	kelch-like 28 (Drosophila)
226874_at	KLHL8	0.0076205	-2.49245	kelch-like 8 (Drosophila)
242648_at	KLHL8	0.0134731	-2.4415	kelch-like 8 (Drosophila)
222585_x_at	KRCC1	0.00948035	-1.60282	lysine-rich coiled-coil 1
232441_at	KRR1	0.0348327	-1.57682	KRR1, small subunit (SSU) processome component, homolog (yeast)
1563800_at	LOC283140	0.0490893	-1.57784	hypothetical protein LOC283140
237032_x_at	LOC283567	0.037395	-1.58182	hypothetical protein LOC283567
236321_at	LOC285550	0.0411535	-1.78388	hypothetical protein LOC285550
244065_at	LOC643827	0.0387929	-1.81231	similar to cell recognition molecule CASPR3
229364_at	LOC646870	0.0447019	-1.81333	hypothetical protein LOC646870
231861_at	LRP10	0.0491193	-1.60356	low density lipoprotein receptor-related protein 10
232705_at	LRRFIP2	0.0225362	-1.5955	Leucine rich repeat (in FLII) interacting protein 2
202032_s_at	MAN2A2	0.0353434	-1.50518	mannosidase, alpha, class 2A, member 2
214786_at	MAP3K1	0.0300973	-1.60996	mitogen-activated protein kinase kinase kinase 1
221695_s_at	MAP3K2	0.0193206	-1.56813	mitogen-activated protein kinase kinase kinase 2
222547_at	MAP4K4	0.00119354	-1.61825	mitogen-activated protein kinase kinase kinase kinase 4
222548_s_at	MAP4K4	0.00586654	-1.51839	mitogen-activated protein kinase kinase kinase kinase 4
220122_at	MCTP1	0.0158767	-1.62982	multiple C2 domains, transmembrane 1
1554730_at	MCTP1	0.0404415	-1.68915	multiple C2 domains, transmembrane 1
229005_at	MCTP2	0.00691822	-1.76694	multiple C2 domains, transmembrane 2
201986_at	MED13	0.0460497	-1.58908	mediator complex subunit 13
212831_at	MEGF9	0.0307695	-1.63872	multiple EGF-like-domains 9
214972_at	MGEA5	0.0106559	-2.06071	Meningioma expressed antigen 5 (hyaluronidase)
221895_at	MOSPD2	0.0129498	-1.66792	motile sperm domain containing 2
237495_at	MPP7	0.0398305	-1.99933	membrane protein, palmitoylated 7 (MAGUK p55 subfamily member 7)
238778_at	MPP7	0.0108069	-1.65737	membrane protein, palmitoylated 7 (MAGUK p55 subfamily member 7)
1564308_a_at	MPP7	0.00591528	-2.161	membrane protein, palmitoylated 7 (MAGUK p55 subfamily member 7)
210087_s_at	MPZL1	0.0249713	-2.53427	myelin protein zero-like 1
218773_s_at	MSRB2	0.00319506	-1.60421	methionine sulfoxide reductase B2
219451_at	MSRB2	0.0239432	-2.87213	methionine sulfoxide reductase B2
230575_at	MSRB2	0.0363801	-2.67279	methionine sulfoxide reductase B2
1555450_a_at	NARG1L	0.0317503	-1.53548	NMDA receptor regulated 1-like
215605_at	NCOA2	0.00140045	-1.52586	Nuclear receptor coactivator 2
204323_x_at	NF1	0.0309163	-2.08922	neurofibromin 1
242800_at	NHS	0.0157209	-1.70583	Nance-Horan syndrome (congenital cataracts and dental anomalies)
223650_s_at	NRBF2	0.0275514	-1.57407	nuclear receptor binding factor 2
229422_at	NRD1	0.0452319	-1.95058	nardilysin (N-arginine dibasic convertase)
223298_s_at	NT5C3	0.040965	-1.70638	5'-nucleotidase, cytosolic III
223984_s_at	NUPL1	0.0143873	-2.18949	nucleoporin like 1
209485_s_at	OSBPL1A	0.0169251	-1.8176	oxysterol binding protein-like 1A
218197_s_at	OXR1	0.0230492	-1.54767	oxidation resistance 1
1554116_s_at	PARP11	0.0135086	-1.57691	poly (ADP-ribose) polymerase family, member 11
202239_at	PARP4	0.0402004	-1.59621	poly (ADP-ribose) polymerase family, member 4
238902_at	PCMTD1	0.0205905	-1.59706	Protein-L-isoaspartate (D-aspartate) O-methyltransferase domain containing 1
211751_at	PDE4DIP	0.0278633	-1.64408	phosphodiesterase 4D interacting protein
1553175_s_at	PDE5A	0.0461034	-1.63406	phosphodiesterase 5A, cGMP-specific
202671_s_at	PDXK	0.0347815	-1.61329	pyridoxal (pyridoxine, vitamin B6) kinase
204604_at	PFTK1	0.0237266	-1.58323	PFTAIRE protein kinase 1
211502_s_at	PFTK1	0.0355039	-1.55244	PFTAIRE protein kinase 1
204049_s_at	PHACTR2	0.0465564	-1.56113	phosphatase and actin regulator 2
212719_at	PHLPP	0.0197683	-1.86072	PH domain and leucine rich repeat protein phosphatase
214442_s_at	PIAS2	0.0478434	-1.97891	protein inhibitor of activated STAT, 2
214415_at	PLGLB1 /// PLGLB2	0.00356663	-1.63828	plasminogen-like B1 /// plasminogen-like B2
204554_at	PPP1R3D	0.0394246	-1.59087	protein phosphatase 1, regulatory (inhibitor) subunit 3D
236492_at	PPP2R2A	0.0338075	-2.03121	protein phosphatase 2 (formerly 2A), regulatory subunit B, alpha isoform
236459_at	PRKCE	0.0435312	-1.92603	Protein kinase C, epsilon
222565_s_at	PRKD3	0.0174451	-1.92045	protein kinase D3
233254_x_at	PTEN	0.0356528	-1.52104	phosphatase and tensin homolog
205867_at	PTPN11	0.00742488	-1.66257	protein tyrosine phosphatase, non-receptor type 11
204214_s_at	RAB32	0.046524	-1.52633	RAB32, member RAS oncogene family
228161_at	RAB32	0.0300674	-1.59009	RAB32, member RAS oncogene family
221014_s_at	RAB33B	0.0152861	-1.55202	RAB33B, member RAS oncogene family
238526_at	RAB3IP	0.00885043	-1.95239	RAB3A interacting protein (rabin3)
216125_s_at	RANBP9	0.000466315	-1.61824	RAN binding protein 9
243108_at	RANBP9	0.0405486	-2.03488	RAN binding protein 9
206636_at	RASA2	0.0236214	-1.70769	RAS p21 protein activator 2
230669_at	RASA2	0.0215743	-1.53349	RAS p21 protein activator 2
242571_at	REPS2	0.0298491	-1.68064	RALBP1 associated Eps domain containing 2
240166_x_at	RG9MTD3	0.0400753	-1.7656	RNA (guanine-9-) methyltransferase domain containing 3
223809_at	RGS18	0.0253796	-1.5239	regulator of G-protein signaling 18
218979_at	RMI1	0.0229756	-1.9022	RMI1, RecQ mediated genome instability 1, homolog (S. cerevisiae)
1563975_at	RNF130	0.0431923	-1.8441	Ring finger protein 130
226077_at	RNF145	0.0341249	-1.52347	ring finger protein 145
226975_at	RNPC3	0.0138687	-1.60601	RNA-binding region (RNP1, RRM) containing 3
226999_at	RNPC3	0.0237212	-1.62163	RNA-binding region (RNP1, RRM) containing 3
214578_s_at	ROCK1	0.0357319	-1.58677	Rho-associated, coiled-coil containing protein kinase 1
220436_at	RP11-138L21.1	0.000310655	-1.98211	similar to cell recognition molecule CASPR3
204666_s_at	RP5-1000E10.4	0.00557478	-1.54305	suppressor of IKK epsilon
1569495_at	SCLT1	0.0406994	-1.73694	sodium channel and clathrin linker 1
226763_at	SESTD1	0.00502502	-1.94568	SEC14 and spectrin domains 1
241245_at	SFRS4	0.0244515	-2.59592	Splicing factor, arginine/serine-rich 4
223265_at	SH3BP5L	0.0340812	-1.61413	SH3-binding domain protein 5-like
209090_s_at	SH3GLB1	0.0477413	-1.50652	SH3-domain GRB2-like endophilin B1
204361_s_at	SKAP2	0.00118407	-1.55476	src kinase associated phosphoprotein 2
203760_s_at	SLA	0.0156789	-2.31175	Src-like-adaptor
227031_at	SNX13	0.0307031	-1.54809	sorting nexin 13
221006_s_at	SNX27	0.00126917	-1.65816	sorting nexin family member 27
230707_at	SORL1	0.0337183	-1.53123	sortilin-related receptor, L(DLR class) A repeats-containing
217644_s_at	SOS2	0.0131316	-1.52566	son of sevenless homolog 2 (Drosophila)
210218_s_at	SP100	0.0132527	-1.69182	SP100 nuclear antigen
210985_s_at	SP100	0.0122674	-1.79458	SP100 nuclear antigen
238923_at	SPOP	0.0400856	-1.71423	speckle-type POZ protein
203128_at	SPTLC2	0.022154	-2.57383	serine palmitoyltransferase, long chain base subunit 2
225095_at	SPTLC2	0.0439551	-2.58867	Serine palmitoyltransferase, long chain base subunit 2
202694_at	STK17A	0.0320085	-1.75536	serine/threonine kinase 17a
202695_s_at	STK17A	0.00336117	-1.80534	serine/threonine kinase 17a
207601_at	SULT1B1	0.0152612	-1.80438	sulfotransferase family, cytosolic, 1B, member 1
222566_at	SUV420H1	0.00704169	-2.05732	suppressor of variegation 4-20 homolog 1 (Drosophila)
1556178_x_at	TAF8	0.0470688	-3.05275	TAF8 RNA polymerase II, TATA box binding protein (TBP)-associated factor, 43kDa
201446_s_at	TIA1	0.0227237	-1.58544	TIA1 cytotoxic granule-associated RNA binding protein
228234_at	TICAM2	0.0315314	-1.51756	toll-like receptor adaptor molecule 2
1552798_a_at	TLR4	0.0289923	-1.65251	toll-like receptor 4
235146_at	TMCC3	0.0234479	-1.68593	transmembrane and coiled-coil domain family 3
242617_at	TMED8	0.0388789	-2.08162	Transmembrane emp24 protein transport domain containing 8
226825_s_at	TMEM165	0.0200683	-1.77868	transmembrane protein 165
226827_at	TMEM165	0.0390179	-1.50612	Transmembrane protein 165
228981_at	TMEM169	0.0452752	-2.33851	transmembrane protein 169
238831_at	TMEM33	0.00546163	-1.93333	transmembrane protein 33
238045_at	TMEM65	0.00118687	-1.5275	transmembrane protein 65
241342_at	TMEM65	0.0263892	-1.58388	transmembrane protein 65
207907_at	TNFSF14	0.000485798	-1.99931	tumor necrosis factor (ligand) superfamily, member 14
203421_at	TP53I11	0.0270321	-1.54502	tumor protein p53 inducible protein 11
232121_at	TRDMT1	0.0192883	-1.50437	tRNA aspartic acid methyltransferase 1
213293_s_at	TRIM22	0.0137261	-1.67297	tripartite motif-containing 22
1568594_s_at	TRIM52	0.0162412	-1.84509	tripartite motif-containing 52
236160_at	TRIP11	5.08589e-05	-1.6583	thyroid hormone receptor interactor 11
207520_at	TROVE2	0.0245668	-1.71307	TROVE domain family, member 2
215558_at	UBR2	0.033899	-1.99873	Ubiquitin protein ligase E3 component n-recognin 2
224967_at	UGCG	0.0405381	-1.60822	UDP-glucose ceramide glucosyltransferase
235003_at	UHMK1	0.00822523	-1.59655	U2AF homology motif (UHM) kinase 1
209137_s_at	USP10	0.00227613	-1.53552	ubiquitin specific peptidase 10
1555559_s_at	USP25	0.00454716	-1.87451	ubiquitin specific peptidase 25
217441_at	USP33	0.0262728	-1.66433	ubiquitin specific peptidase 33
1552536_at	VTI1A	0.0186618	-1.51355	vesicle transport through interaction with t-SNAREs homolog 1A (yeast)
212598_at	WDFY3	0.00773759	-1.83782	WD repeat and FYVE domain containing 3
1562209_at	WDR21B	0.0148444	-1.92312	WD repeat domain 21B
222804_x_at	WDR32	0.0216745	-1.75549	WD repeat domain 32
209551_at	YIPF4	0.0193675	-1.50952	Yip1 domain family, member 4
240859_at	ZFYVE16	0.0379172	-1.56149	zinc finger, FYVE domain containing 16
209048_s_at	ZMYND8	0.014244	-1.59019	zinc finger, MYND-type containing 8
232427_at	ZNF224	0.0283866	-1.77147	Zinc finger protein 224
205791_x_at	ZNF230	0.0461924	-1.66541	zinc finger protein 230
1557322_at	ZNF230	0.0102103	-2.26959	zinc finger protein 230
218401_s_at	ZNF281	0.0109455	-1.5556	zinc finger protein 281
222619_at	ZNF281	0.00728518	-1.72406	zinc finger protein 281
1552825_at	ZNF396	0.023179	-1.86454	zinc finger protein 396
205928_at	ZNF443	0.0407301	-2.26868	zinc finger protein 443
220608_s_at	ZNF770	0.0059932	-1.67041	zinc finger protein 770
209535_s_at		0.0448222	-1.96804
211459_at		0.0133329	-1.88982
213573_at		0.0120447	-1.55263
214807_at		0.0280931	-1.59417
215206_at		0.011406	-2.12882
215221_at		0.00820951	-1.96202
216621_at		0.0405089	-1.7282
220467_at		0.0210865	-1.87235
220820_at		0.0216315	-1.83224
225856_at		0.0107784	-1.82723
225902_at		0.0187024	-1.67647
226865_at		0.0281615	-1.56672
228694_at		0.00729986	-1.59262
229704_at		0.00916403	-1.53886
229879_at		0.0396504	-2.23269
230729_at		0.0243281	-1.53568
231332_at		0.0120649	-2.00393
232150_at		0.0435536	-1.70521
232569_at		0.0313502	-2.89336
232601_at		0.0272013	-1.72322
232744_x_at		0.0409543	-1.74997
232872_at		0.0231165	-1.50979
233228_at		0.00372858	-1.85796
233417_at		0.0266321	-1.55067
233424_at		0.0458825	-2.38049
233431_x_at		0.0365234	-1.51952
233473_x_at		0.0178497	-1.58457
234150_at		0.0432455	-1.68305
234492_at		0.0225976	-1.63221
234632_x_at		0.0243203	-1.94848
234640_x_at		0.0206029	-2.18715
235084_x_at		0.00879788	-1.84062
235286_at		0.0305155	-1.73018
236229_at		0.0189252	-1.5266
236432_at		0.0469541	-1.9172
236472_at		0.0249041	-1.91769
237377_at		0.0205302	-1.78606
237586_at		0.04409	-2.38203
237803_x_at		0.011235	-1.62669
237868_x_at		0.0363884	-1.67251
238185_at		0.0037461	-1.83554
238317_x_at		0.0205112	-1.75851
238420_at		0.0433123	-1.7666
238774_at		0.0405936	-1.61296
238899_at		0.0257893	-1.77956
239171_at		0.0387478	-1.87137
239227_at		0.0163228	-1.69432
239234_at		0.0303008	-1.81749
239408_at		0.041284	-1.76025
239414_at		0.00949694	-1.99201
239486_at		0.0250234	-1.56084
239489_at		0.0140194	-1.60393
239592_at		0.0494389	-1.51394
239669_at		0.0317571	-2.24359
239809_at		0.00660755	-2.03305
239886_at		0.019699	-1.66824
239893_at		0.0119924	-1.70911
239946_at		0.0423716	-1.5627
240016_at		0.0179275	-1.50406
240302_at		0.00748093	-1.62307
241041_at		0.00469949	-1.91924
241057_x_at		0.0230375	-3.1696
241615_x_at		5.97721e-05	-2.03458
241616_at		0.0121646	-1.87814
241652_x_at		0.00546779	-1.51594
241940_at		0.013168	-1.71135
242277_at		0.0345282	-2.25865
242556_at		0.0400575	-1.74406
242695_at		0.0139206	-1.57018
242726_at		0.0107074	-1.96643
242859_at		0.00653731	-1.59066
243158_at		0.0343394	-1.6147
243233_at		0.0327157	-1.59631
243931_at		0.00244336	-1.6092
243992_at		0.00194244	-1.54302
244028_at		0.0128013	-1.54972
244299_at		0.0342582	-2.03856
244349_at		0.0137321	-1.74268
244356_at		0.01508	-1.51631
244433_at		0.00493821	-1.76656
244633_at		0.0295548	-3.624
244661_at		0.019384	-1.54637
244794_at		0.00562369	-1.53759
1555928_at		0.0243208	-3.30667
1555929_s_at		0.0238015	-2.30316
1555968_a_at		0.035953	-1.53051
1556055_at		0.015842	-1.75367
1556253_s_at		0.0463965	-2.22857
1556339_a_at		0.0190644	-1.64556
1556923_at		0.0210703	-1.57786
1557238_s_at		0.0423312	-1.52702
1557452_at		0.0126976	-1.69726
1557688_at		0.0219628	-1.54211
1557829_at		0.0382965	-1.90757
1557852_at		0.0382528	-1.70697
1558048_x_at		0.0272157	-6.37391
1558515_at		0.00279208	-1.79356
1559156_at		0.0346806	-2.18233
1560443_at		0.0273514	-1.67482
1560724_at		0.0208395	-1.85097
1562110_at		0.0339761	-1.55608
1562289_at		0.0164919	-2.25579
1562612_at		0.0409376	-2.06717
1564378_a_at		0.0112096	-2.74681
1564656_at		0.00892334	-1.53618
1565599_at		0.00183262	-1.53322
1565895_at		0.0474662	-1.56613
1565976_at		0.0235605	-1.70674
1569538_at		0.0186777	-1.82676
214298_x_at	38961	0.0377704	1.55782	septin 6
230355_at	41518	0.0263195	1.61747	septin 13
231845_at	AARS2	0.0265352	2.7125	alanyl-tRNA synthetase 2, mitochondrial (putative)
224821_at	ABHD14B	0.0476076	4.2018	abhydrolase domain containing 14B
225112_at	ABI2	0.0339443	2.36594	abl interactor 2
212186_at	ACACA	0.0441414	1.86536	acetyl-Coenzyme A carboxylase alpha
43427_at	ACACB	0.0247688	2.38292	acetyl-Coenzyme A carboxylase beta
49452_at	ACACB	0.0174947	2.66013	acetyl-Coenzyme A carboxylase beta
224160_s_at	ACAD9	0.0420529	2.41894	acyl-Coenzyme A dehydrogenase family, member 9
226030_at	ACADSB	0.0389845	1.57715	acyl-Coenzyme A dehydrogenase, short/branched chain
200793_s_at	ACO2	0.00480486	1.59881	aconitase 2, mitochondrial
218844_at	ACSF2	0.0250921	2.97047	acyl-CoA synthetase family member 2
200720_s_at	ACTR1A	0.0120208	1.52134	ARP1 actin-related protein 1 homolog A, centractin alpha (yeast)
202135_s_at	ACTR1B	0.0325089	2.14577	ARP1 actin-related protein 1 homolog B, centractin beta (yeast)
219623_at	ACTR5	0.0267382	2.53305	ARP5 actin-related protein 5 homolog (yeast)
203865_s_at	ADARB1	0.041647	3.86328	adenosine deaminase, RNA-specific, B1 (RED1 homolog rat)
227482_at	ADCK1	0.0177653	1.84279	aarF domain containing kinase 1
44120_at	ADCK2	0.00626417	1.79718	aarF domain containing kinase 2
209321_s_at	ADCY3	0.0145103	2.27721	adenylate cyclase 3
202144_s_at	ADSL	0.0244282	2.0295	adenylosuccinate lyase
217729_s_at	AES	0.0279972	3.17589	amino-terminal enhancer of split
1557820_at	AFG3L2	0.0275692	4.53695	AFG3 ATPase family gene 3-like 2 (yeast)
225789_at	AGAP3	0.0144675	1.88954	ArfGAP with GTPase domain, ankyrin repeat and PH domain 3
223184_s_at	AGPAT3	0.000630379	1.90729	1-acylglycerol-3-phosphate O-acyltransferase 3
203848_at	AKAP8	0.0295525	1.63599	A kinase (PRKA) anchor protein 8
201272_at	AKR1B1	0.0375559	3.58286	aldo-keto reductase family 1, member B1 (aldose reductase)
214259_s_at	AKR7A2	0.0227539	3.38907	aldo-keto reductase family 7, member A2 (aflatoxin aldehyde reductase)
202053_s_at	ALDH3A2	0.0498843	2.64152	aldehyde dehydrogenase 3 family, member A2
202054_s_at	ALDH3A2	0.0217308	2.73987	aldehyde dehydrogenase 3 family, member A2
202022_at	ALDOC	0.0476467	2.02659	aldolase C, fructose-bisphosphate
218203_at	ALG5	0.022094	1.64445	asparagine-linked glycosylation 5, dolichyl-phosphate beta-glucosyltransferase homolog (S. cerevisiae)
219374_s_at	ALG9	0.042559	2.0915	asparagine-linked glycosylation 9, alpha-1,2-mannosyltransferase homolog (S. cerevisiae)
226127_at	ALKBH3	0.0157775	1.84888	alkB, alkylation repair homolog 3 (E. coli)
218575_at	ANAPC1	0.0177435	1.57931	anaphase promoting complex subunit 1
223418_x_at	ANKRD13C	0.0129517	1.78422	ankyrin repeat domain 13C
201306_s_at	ANP32B	0.0113433	1.86178	acidic (leucine-rich) nuclear phosphoprotein 32 family, member B
205423_at	AP1B1	0.0040454	1.78511	adaptor-related protein complex 1, beta 1 subunit
235647_at	AP4S1	0.0387116	1.9539	Adaptor-related protein complex 4, sigma 1 subunit
242015_x_at	APEH	0.0187397	1.53713	N-acylaminoacyl-peptide hydrolase
210027_s_at	APEX1	0.0211965	3.83014	APEX nuclease (multifunctional DNA repair enzyme) 1
39248_at	AQP3	0.0338151	7.40779	aquaporin 3 (Gill blood group)
222550_at	ARMC1	0.0487454	1.90604	armadillo repeat containing 1
222764_at	ASRGL1	0.00206457	2.6964	asparaginase like 1
201854_s_at	ATMIN	0.0195617	1.90539	ATM interactor
212361_s_at	ATP2A2	0.0220825	2.19016	ATPase, Ca++ transporting, cardiac muscle, slow twitch 2
213738_s_at	ATP5A1	0.0185921	1.56378	ATP synthase, H+ transporting, mitochondrial F1 complex, alpha subunit 1, cardiac muscle
203926_x_at	ATP5D	0.0161321	1.60786	ATP synthase, H+ transporting, mitochondrial F1 complex, delta subunit
208972_s_at	ATP5G1	0.0350312	1.97679	ATP synthase, H+ transporting, mitochondrial F0 complex, subunit C1 (subunit 9)
200818_at	ATP5O	0.0278935	1.61759	ATP synthase, H+ transporting, mitochondrial F1 complex, O subunit
213995_at	ATP5S	0.0486972	2.46498	ATP synthase, H+ transporting, mitochondrial F0 complex, subunit s (factor B)
1554177_a_at	ATP5S	0.0416118	1.89366	ATP synthase, H+ transporting, mitochondrial F0 complex, subunit s (factor B)
213587_s_at	ATP6V0E2	0.0175746	4.03758	ATPase, H+ transporting V0 subunit e2
208833_s_at	ATXN10	0.0421025	4.28623	ataxin 10
53076_at	B4GALT7	0.0382985	1.7156	xylosylprotein beta 1,4-galactosyltransferase, polypeptide 7 (galactosyltransferase I)
218471_s_at	BBS1	0.0366809	1.57704	Bardet-Biedl syndrome 1
228787_s_at	BCAS4	0.0403996	1.51745	breast carcinoma amplified sequence 4
219528_s_at	BCL11B	0.0478406	5.01248	B-cell CLL/lymphoma 11B (zinc finger protein)
207618_s_at	BCS1L	0.0397975	2.67804	BCS1-like (yeast)
218285_s_at	BDH2	0.0260597	2.54892	3-hydroxybutyrate dehydrogenase, type 2
224367_at	BEX2	0.0343885	2.81804	brain expressed X-linked 2
201170_s_at	BHLHE40	0.0356144	3.09114	basic helix-loop-helix family, member e40
205733_at	BLM	0.0165699	2.09779	Bloom syndrome, RecQ helicase-like
203773_x_at	BLVRA	0.0296676	1.91951	biliverdin reductase A
201849_at	BNIP3	0.0497343	2.21752	BCL2/adenovirus E1B 19kDa interacting protein 3
225030_at	BOD1	0.0486568	2.69037	biorientation of chromosomes in cell division 1
209836_x_at	BOLA2 /// BOLA2B	0.045307	2.7744	bolA homolog 2 (E. coli) /// bolA homolog 2B (E. coli)
225389_at	BTBD6	0.04962	2.65273	BTB (POZ) domain containing 6
208517_x_at	BTF3	0.0389475	1.50388	basic transcription factor 3
201457_x_at	BUB3	0.0455234	1.57706	budding uninhibited by benzimidazoles 3 homolog (yeast)
224665_at	C10orf104	0.00282163	1.57442	chromosome 10 open reading frame 104
229145_at	C10orf104	0.0228356	1.81836	chromosome 10 open reading frame 104
224677_x_at	C11orf31	0.0412285	1.79869	chromosome 11 open reading frame 31
228332_s_at	C11orf31	0.0124497	3.29336	chromosome 11 open reading frame 31
231045_x_at	C11orf31	0.039444	2.40712	chromosome 11 open reading frame 31
203257_s_at	C11orf49	0.0482278	2.09466	chromosome 11 open reading frame 49
229099_at	C11orf83	0.00390219	1.69977	chromosome 11 open reading frame 83
218374_s_at	C12orf4	0.000872298	1.59581	chromosome 12 open reading frame 4
219817_at	C12orf47	0.0496534	2.06384	chromosome 12 open reading frame 47
225772_s_at	C12orf62	0.0203763	1.66187	chromosome 12 open reading frame 62
223477_s_at	C12orf65	0.000711851	1.59147	chromosome 12 open reading frame 65
1554067_at	C12orf66	0.0114001	2.22607	chromosome 12 open reading frame 66
219526_at	C14orf169	0.0287345	2.06887	chromosome 14 open reading frame 169
227544_at	C14orf83	0.0437072	1.51119	chromosome 14 open reading frame 83
215087_at	C15orf39	0.0295403	2.47005	chromosome 15 open reading frame 39
230721_at	C16orf52	0.00017575	2.45371	chromosome 16 open reading frame 52
222190_s_at	C16orf58	0.00103979	1.74959	chromosome 16 open reading frame 58
203173_s_at	C16orf62	0.0387209	1.55084	chromosome 16 open reading frame 62
53071_s_at	C17orf101	0.0319356	2.36752	chromosome 17 open reading frame 101
220058_at	C17orf39	0.02157	2.04535	chromosome 17 open reading frame 39
224574_at	C17orf49	0.00724169	1.62553	chromosome 17 open reading frame 49
227063_at	C17orf61	0.0187617	3.79581	chromosome 17 open reading frame 61
223286_at	C17orf81	0.011242	2.52454	chromosome 17 open reading frame 81
225967_s_at	C17orf89	0.0394227	2.8719	chromosome 17 open reading frame 89
221797_at	C17orf90	0.0401636	1.99061	chromosome 17 open reading frame 90
50374_at	C17orf90	0.0123571	1.89012	chromosome 17 open reading frame 90
214696_at	C17orf91	0.042178	1.9238	chromosome 17 open reading frame 91
213617_s_at	C18orf10	0.0217485	2.50642	chromosome 18 open reading frame 10
223180_s_at	C18orf55	0.0354464	2.9664	chromosome 18 open reading frame 55
211563_s_at	C19orf2	0.0462795	2.21294	chromosome 19 open reading frame 2
62212_at	C1orf50	0.0263976	1.60713	chromosome 1 open reading frame 50
223272_s_at	C1orf57	0.0310796	1.83888	chromosome 1 open reading frame 57
233571_x_at	C20orf149	0.0373446	1.96884	chromosome 20 open reading frame 149
203996_s_at	C21orf2	0.0267129	1.85771	chromosome 21 open reading frame 2
228597_at	C21orf45	0.0150073	2.01119	chromosome 21 open reading frame 45
221158_at	C21orf66	0.0101376	1.57231	chromosome 21 open reading frame 66
200042_at	C22orf28	0.0157587	2.21096	chromosome 22 open reading frame 28
225794_s_at	C22orf32	0.0322986	3.60312	chromosome 22 open reading frame 32
219329_s_at	C2orf28	0.0231524	1.70405	chromosome 2 open reading frame 28
223277_at	C3orf75	0.00992078	2.03725	chromosome 3 open reading frame 75
201812_s_at	C4orf46 /// TOMM7	0.0260077	1.69859	chromosome 4 open reading frame 46 /// translocase of outer mitochondrial membrane 7 homolog (yeast)
1554486_a_at	C6orf114	0.0093743	2.1135	chromosome 6 open reading frame 114
227656_at	C6orf70	0.0456169	1.68625	chromosome 6 open reading frame 70
47083_at	C7orf26	0.0460697	1.79561	chromosome 7 open reading frame 26
226780_s_at	C7orf55	0.0457003	1.5287	chromosome 7 open reading frame 55
228174_at	C9orf126	0.0196021	1.99381	chromosome 9 open reading frame 126
219276_x_at	C9orf82	0.0481384	1.77145	chromosome 9 open reading frame 82
204392_at	CAMK1	0.0317049	3.55229	calcium/calmodulin-dependent protein kinase I
225019_at	CAMK2D	0.0163159	2.33312	calcium/calmodulin-dependent protein kinase II delta
241871_at	CAMK4	0.0132555	1.5406	calcium/calmodulin-dependent protein kinase IV
212711_at	CAMSAP1	0.0280303	3.09587	calmodulin regulated spectrin-associated protein 1
225692_at	CAMTA1	0.0142264	2.05552	calmodulin binding transcription activator 1
227328_at	CAMTA1	0.041016	1.94451	Calmodulin binding transcription activator 1
238034_at	CANX	0.0473587	1.79945	calnexin
201432_at	CAT	0.0316446	1.68568	catalase
48117_at	CCDC101	0.00139934	1.63265	coiled-coil domain containing 101
208094_s_at	CCDC130	0.0282217	1.65748	coiled-coil domain containing 130
218125_s_at	CCDC25	0.0319266	2.01599	coiled-coil domain containing 25
227208_at	CCDC84	0.0481776	1.61746	coiled-coil domain containing 84
203119_at	CCDC86	0.0270677	1.76008	coiled-coil domain containing 86
204335_at	CCDC94	0.00240706	1.70299	coiled-coil domain containing 94
201947_s_at	CCT2	0.0226351	2.40091	chaperonin containing TCP1, subunit 2 (beta)
200910_at	CCT3	0.0195864	2.06171	chaperonin containing TCP1, subunit 3 (gamma)
200877_at	CCT4	0.0263959	2.39081	chaperonin containing TCP1, subunit 4 (delta)
200873_s_at	CCT8	0.026207	1.79819	chaperonin containing TCP1, subunit 8 (theta)
213539_at	CD3D	0.0413025	11.7258	CD3d molecule, delta (CD3-TCR complex)
214049_x_at	CD7	0.0203877	2.3907	CD7 molecule
211347_at	CDC14B	0.0414872	1.69138	CDC14 cell division cycle 14 homolog B (S. cerevisiae)
211348_s_at	CDC14B	0.0216128	1.96338	CDC14 cell division cycle 14 homolog B (S. cerevisiae)
209658_at	CDC16	0.0452165	1.9017	cell division cycle 16 homolog (S. cerevisiae)
209659_s_at	CDC16	0.0212015	2.0943	cell division cycle 16 homolog (S. cerevisiae)
203468_at	CDK10	0.0219103	2.59747	cyclin-dependent kinase 10
209501_at	CDR2	0.036407	2.77027	cerebellar degeneration-related protein 2, 62kDa
226610_at	CENPV	0.0163243	1.85836	centromere protein V
209667_at	CES2	0.0242139	1.54259	carboxylesterase 2 (intestine, liver)
224932_at	CHCHD10	0.0174318	2.04652	coiled-coil-helix-coiled-coil-helix domain containing 10
218642_s_at	CHCHD7	0.0464331	1.72979	coiled-coil-helix-coiled-coil-helix domain containing 7
212539_at	CHD1L	0.0364517	2.43231	chromodomain helicase DNA binding protein 1-like
208968_s_at	CIAPIN1	0.00773998	2.40715	cytokine induced apoptosis inhibitor 1
224903_at	CIRH1A	0.0129934	3.01534	cirrhosis, autosomal recessive 1A (cirhin)
207980_s_at	CITED2	0.0490628	1.86469	Cbp/p300-interacting transactivator, with Glu/Asp-rich carboxy-terminal domain, 2
200884_at	CKB	0.0122558	2.38862	creatine kinase, brain
201560_at	CLIC4	0.0466527	1.62922	chloride intracellular channel 4
201768_s_at	CLINT1	0.0420711	1.60567	clathrin interactor 1
209143_s_at	CLNS1A	0.0190487	3.08157	chloride channel, nucleotide-sensitive, 1A
202799_at	CLPP	0.0136757	1.7099	ClpP caseinolytic peptidase, ATP-dependent, proteolytic subunit homolog (E. coli)
223020_at	CLPTM1L	0.0294498	1.81058	CLPTM1-like
226935_s_at	CLPTM1L	0.0281503	1.68505	CLPTM1-like
206284_x_at	CLTB	0.0226963	1.56599	clathrin, light chain (Lcb)
211043_s_at	CLTB	0.023238	1.61034	clathrin, light chain (Lcb)
202757_at	COBRA1	0.045077	1.73141	cofactor of BRCA1
218042_at	COPS4	0.0204519	1.7844	COP9 constitutive photomorphogenic homolog subunit 4 (Arabidopsis)
203663_s_at	COX5A	0.032738	2.02428	cytochrome c oxidase subunit Va
201754_at	COX6C	0.0411488	3.05369	cytochrome c oxidase subunit VIc
201134_x_at	COX7C	0.0324077	1.70175	cytochrome c oxidase subunit VIIc
217491_x_at	COX7C	0.0409116	1.71991	cytochrome c oxidase subunit VIIc
201639_s_at	CPSF1	0.0219389	2.8178	cleavage and polyadenylation specific factor 1, 160kDa
33132_at	CPSF1	0.021507	3.07988	cleavage and polyadenylation specific factor 1, 160kDa
206688_s_at	CPSF4	0.0158875	1.74446	cleavage and polyadenylation specific factor 4, 30kDa
209522_s_at	CRAT	0.0465644	2.22338	carnitine acetyltransferase
201988_s_at	CREBL2	0.0111087	1.65452	cAMP responsive element binding protein-like 2
203368_at	CRELD1	0.0264358	1.54453	cysteine-rich with EGF-like domains 1
218358_at	CRELD2	0.0395809	1.9402	cysteine-rich with EGF-like domains 2
211038_s_at	CROCCL1	0.0494793	2.71384	ciliary rootlet coiled-coil, rootletin-like 1
218648_at	CRTC3	0.0122976	1.97959	CREB regulated transcription coactivator 3
212695_at	CRY2	0.0193071	1.855	cryptochrome 2 (photolyase-like)
202950_at	CRYZ	0.039678	2.29184	crystallin, zeta (quinone reductase)
36566_at	CTNS	0.0402142	2.25032	cystinosis, nephropathic
218097_s_at	CUEDC2	0.00318035	1.58345	CUE domain containing 2
213315_x_at	CXorf40A	0.0481373	2.18447	chromosome X open reading frame 40A
214112_s_at	CXorf40A /// CXorf40B	0.0219173	1.73682	chromosome X open reading frame 40A /// chromosome X open reading frame 40B
242292_at	CXorf50B	0.00429178	1.88557	chromosome X open reading frame 50B
201633_s_at	CYB5B	0.0397027	1.6997	cytochrome b5 type B (outer mitochondrial membrane)
201885_s_at	CYB5R3	0.00678934	1.56146	cytochrome b5 reductase 3
229813_x_at	DAZAP1	0.0411342	1.77459	DAZ associated protein 1
212855_at	DCUN1D4	0.0247579	1.70791	DCN1, defective in cullin neddylation 1, domain containing 4 (S. cerevisiae)
208619_at	DDB1	0.0110794	2.20837	damage-specific DNA binding protein 1, 127kDa
203409_at	DDB2	0.0266904	2.04452	damage-specific DNA binding protein 2, 48kDa
212690_at	DDHD2	0.0420301	2.83183	DDHD domain containing 2
208674_x_at	DDOST	0.0408606	1.63093	dolichyl-diphosphooligosaccharide-protein glycosyltransferase
208159_x_at	DDX11	0.0327736	2.95732	DEAD/H (Asp-Glu-Ala-Asp/His) box polypeptide 11 (CHL1-like helicase homolog, S. cerevisiae)
215693_x_at	DDX27	0.0452512	1.81259	DEAD (Asp-Glu-Ala-Asp) box polypeptide 27
219108_x_at	DDX27 /// SS18	0.0438952	1.98128	DEAD (Asp-Glu-Ala-Asp) box polypeptide 27 /// synovial sarcoma translocation, chromosome 18
201584_s_at	DDX39	0.0371898	3.12207	DEAD (Asp-Glu-Ala-Asp) box polypeptide 39
217840_at	DDX41	0.0473223	1.81352	DEAD (Asp-Glu-Ala-Asp) box polypeptide 41
205223_at	DEPDC5	0.0420874	1.65592	DEP domain containing 5
202481_at	DHRS3	0.0136157	2.96023	dehydrogenase/reductase (SDR family) member 3
230871_at	DHX30	0.00315345	1.54971	DEAH (Asp-Glu-Ala-His) box polypeptide 30
219350_s_at	DIABLO	0.0228434	1.71497	diablo homolog (Drosophila)
235466_s_at	DISP1	0.0340355	2.03132	Dispatched homolog 1 (Drosophila)
205963_s_at	DNAJA3	0.0392559	1.81857	DnaJ (Hsp40) homolog, subfamily A, member 3
200664_s_at	DNAJB1	0.00625856	1.59791	DnaJ (Hsp40) homolog, subfamily B, member 1
225359_at	DNAJC19	0.0217664	2.05101	DnaJ (Hsp40) homolog, subfamily C, member 19
238337_s_at	DNAJC21	0.0372359	1.97222	DnaJ (Hsp40) homolog, subfamily C, member 21
223367_at	DNAJC30	0.0186769	2.48533	DnaJ (Hsp40) homolog, subfamily C, member 30
212491_s_at	DNAJC8	0.00731615	1.6766	DnaJ (Hsp40) homolog, subfamily C, member 8
201697_s_at	DNMT1	0.039155	3.41424	DNA (cytosine-5-)-methyltransferase 1
38703_at	DNPEP	0.0197229	3.28343	aspartyl aminopeptidase
214054_at	DOK2	0.0442427	4.60301	docking protein 2, 56kDa
209509_s_at	DPAGT1	0.0159313	2.22693	dolichyl-phosphate (UDP-N-acetylglucosamine) N-acetylglucosaminephosphotransferase 1 (GlcNAc-1-P transferase)
219373_at	DPM3	0.00444138	1.78294	dolichyl-phosphate mannosyltransferase polypeptide 3
218567_x_at	DPP3	0.0251648	1.57762	dipeptidyl-peptidase 3
224814_at	DPP7	0.0255092	1.5323	dipeptidyl-peptidase 7
1553984_s_at	DTYMK	0.0135323	2.88981	deoxythymidylate kinase (thymidylate kinase)
217912_at	DUS1L	0.0269586	2.53431	dihydrouridine synthase 1-like (S. cerevisiae)
200703_at	DYNLL1	0.0494964	1.94481	dynein, light chain, LC8-type 1
201135_at	ECHS1	0.0422037	3.08475	enoyl Coenzyme A hydratase, short chain, 1, mitochondrial
213614_x_at	EEF1A1	0.0433914	2.03522	eukaryotic translation elongation factor 1 alpha 1
211345_x_at	EEF1G	0.0401959	1.82697	eukaryotic translation elongation factor 1 gamma
211927_x_at	EEF1G	0.0192713	2.03427	eukaryotic translation elongation factor 1 gamma
225545_at	EEF2K	0.0214278	3.17694	eukaryotic elongation factor-2 kinase
225546_at	EEF2K	0.0320077	3.52979	eukaryotic elongation factor-2 kinase
222398_s_at	EFTUD2	0.0124905	2.1802	elongation factor Tu GTP binding domain containing 2
202326_at	EHMT2	0.0160343	1.87478	euchromatic histone-lysine N-methyltransferase 2
242470_at	EID2B	0.0124144	1.79906	EP300 interacting inhibitor of differentiation 2B
218696_at	EIF2AK3	0.0361006	1.97292	eukaryotic translation initiation factor 2-alpha kinase 3
209429_x_at	EIF2B4	0.00927745	2.10987	eukaryotic translation initiation factor 2B, subunit 4 delta, 67kDa
215482_s_at	EIF2B4	0.00147251	2.10144	eukaryotic translation initiation factor 2B, subunit 4 delta, 67kDa
203462_x_at	EIF3B	0.0227878	2.26922	eukaryotic translation initiation factor 3, subunit B
208688_x_at	EIF3B	0.0380072	3.02537	eukaryotic translation initiation factor 3, subunit B
215230_x_at	EIF3C	0.0452658	2.62899	eukaryotic translation initiation factor 3, subunit C
200647_x_at	EIF3C /// EIF3CL	0.0393189	3.53108	eukaryotic translation initiation factor 3, subunit C /// eukaryotic translation initiation factor 3, subunit C-like
200023_s_at	EIF3F	0.0206814	2.29028	eukaryotic translation initiation factor 3, subunit F
217719_at	EIF3L	0.0223049	2.09996	eukaryotic translation initiation factor 3, subunit L
201303_at	EIF4A3	0.0372993	1.52114	eukaryotic translation initiation factor 4A, isoform 3
221539_at	EIF4EBP1	0.0399888	1.78298	eukaryotic translation initiation factor 4E binding protein 1
218626_at	EIF4ENIF1	0.0183871	1.59247	eukaryotic translation initiation factor 4E nuclear import factor 1
201727_s_at	ELAVL1	0.0100852	1.78176	ELAV (embryonic lethal, abnormal vision, Drosophila)-like 1 (Hu antigen R)
231713_s_at	ELP2	0.0440208	2.27446	elongation protein 2 homolog (S. cerevisiae)
234464_s_at	EME1	0.0077163	1.56661	essential meiotic endonuclease 1 homolog 1 (S. pombe)
1569868_s_at	EME2	0.00978424	1.96636	essential meiotic endonuclease 1 homolog 2 (S. pombe)
204483_at	ENO3	0.0162319	1.5826	enolase 3 (beta, muscle)
204143_s_at	ENOSF1	0.0118652	1.5946	enolase superfamily member 1
213645_at	ENOSF1	0.0272584	2.45381	enolase superfamily member 1
204643_s_at	ENOX2	0.0305683	2.09933	ecto-NOX disulfide-thiol exchanger 2
32042_at	ENOX2	0.0341534	1.81059	ecto-NOX disulfide-thiol exchanger 2
234946_at	ENTPD6	0.0393406	4.4197	ectonucleoside triphosphate diphosphohydrolase 6 (putative function)
230629_s_at	EP400	0.0212156	1.91878	E1A binding protein p400
229892_at	EP400NL	0.0438325	2.93666	EP400 N-terminal like
216032_s_at	ERGIC3	0.0286706	1.89072	ERGIC and golgi 3
213648_at	EXOSC7	0.0227248	2.35968	exosome component 7
222056_s_at	FAHD2A	0.0167817	2.507	fumarylacetoacetate hydrolase domain containing 2A
212400_at	FAM102A	0.0497492	4.32588	family with sequence similarity 102, member A
226584_s_at	FAM110A	0.0412644	2.28061	family with sequence similarity 110, member A
235469_at	FAM133B /// LOC728153 /// LOC728408	0.0305121	1.84134	family with sequence similarity 133, member B /// similar to FAM133B protein /// similar to FAM133B protein
213896_x_at	FAM149B1	0.0161881	1.51763	family with sequence similarity 149, member B1
237033_at	FAM159A	0.0179537	2.6799	family with sequence similarity 159, member A
38043_at	FAM3A	0.0411276	1.80837	family with sequence similarity 3, member A
218126_at	FAM82A2	0.0273182	2.00157	family with sequence similarity 82, member A2
225864_at	FAM84B	0.0416151	2.62809	family with sequence similarity 84, member B
218689_at	FANCF	0.0183112	1.94131	Fanconi anemia, complementation group F
216996_s_at	FASTKD2	0.0470153	1.54333	FAST kinase domains 2
220127_s_at	FBXL12	0.0356859	1.81362	F-box and leucine-rich repeat protein 12
225591_at	FBXO25	0.0140879	1.88978	F-box protein 25
221519_at	FBXW4	0.0121409	1.63511	F-box and WD repeat domain containing 4
203647_s_at	FDX1	0.0171266	2.91891	ferredoxin 1
229989_at	FDXACB1	0.0228799	2.15159	ferredoxin-fold anticodon binding domain containing 1
214170_x_at	FH	0.0253475	1.94503	fumarate hydratase
218034_at	FIS1	0.0313319	1.78271	fission 1 (mitochondrial outer membrane) homolog (S. cerevisiae)
227882_at	FKRP	0.0225397	1.58596	fukutin related protein
227844_at	FMNL3	0.0158263	2.73058	formin-like 3
238823_at	FMNL3	0.0183762	1.77761	formin-like 3
202768_at	FOSB	0.0187032	1.71436	FBJ murine osteosarcoma viral oncogene homolog B
203064_s_at	FOXK2	0.0399477	1.68126	forkhead box K2
1554905_x_at	FRMD8	0.0188079	1.52989	FERM domain containing 8
218103_at	FTSJ3	0.0370018	2.0211	FtsJ homolog 3 (E. coli)
226072_at	FUK	0.0136309	2.43904	fucokinase
207574_s_at	GADD45B	0.00649746	1.50439	growth arrest and DNA-damage-inducible, beta
209304_x_at	GADD45B	0.0278002	1.64828	growth arrest and DNA-damage-inducible, beta
213560_at	GADD45B	0.011299	1.5285	Growth arrest and DNA-damage-inducible, beta
228303_at	GALNT6	0.0380318	2.40116	UDP-N-acetyl-alpha-D-galactosamine:polypeptide N-acetylgalactosaminyltransferase 6 (GalNAc-T6)
224741_x_at	GAS5	0.0458351	2.83509	growth arrest-specific 5 (non-protein coding)
224841_x_at	GAS5	0.0412964	2.5952	growth arrest-specific 5 (non-protein coding)
1560402_at	GAS5	0.0422963	2.14128	growth arrest-specific 5 (non-protein coding)
212241_at	GCOM1 /// GRINL1A	0.0285901	1.71781	GRINL1A complex locus /// glutamate receptor, ionotropic, N-methyl D-aspartate-like 1A
205527_s_at	GEMIN4	0.00194097	2.64925	gem (nuclear organelle) associated protein 4
237403_at	GFI1B	0.0324943	5.30046	growth factor independent 1B transcription repressor
219821_s_at	GFOD1	0.0146846	1.67208	glucose-fructose oxidoreductase domain containing 1
221932_s_at	GLRX5	0.0362884	1.96014	glutaredoxin 5
200947_s_at	GLUD1	0.0497536	1.55147	glutamate dehydrogenase 1
225853_at	GNPNAT1	0.0331736	1.56844	glucosamine-phosphate N-acetyltransferase 1
207812_s_at	GORASP2	0.0358984	1.66507	golgi reassembly stacking protein 2, 55kDa
208842_s_at	GORASP2	0.0460581	2.39185	golgi reassembly stacking protein 2, 55kDa
213206_at	GOSR2	0.0426936	1.85601	golgi SNAP receptor complex member 2
208813_at	GOT1	0.0321962	1.65862	glutamic-oxaloacetic transaminase 1, soluble (aspartate aminotransferase 1)
204137_at	GPR137B	0.0484023	1.60423	G protein-coupled receptor 137B
218151_x_at	GPR172A	0.0183771	2.10212	G protein-coupled receptor 172A
206361_at	GPR44	0.0373917	4.05613	G protein-coupled receptor 44
213170_at	GPX7	0.000910191	1.51042	glutathione peroxidase 7
214864_s_at	GRHPR	0.0102557	1.73945	glyoxylate reductase/hydroxypyruvate reductase
212434_at	GRPEL1	0.0359921	2.33312	GrpE-like 1, mitochondrial (E. coli)
201912_s_at	GSPT1	0.0173192	2.5163	G1 to S phase transition 1
215438_x_at	GSPT1	0.0250205	1.77185	G1 to S phase transition 1
201415_at	GSS	0.0232115	3.55849	glutathione synthetase
204550_x_at	GSTM1	0.0400607	2.32305	glutathione S-transferase mu 1
210912_x_at	GSTM4	0.0381733	1.9263	glutathione S-transferase mu 4
212429_s_at	GTF3C2	0.0408231	1.62416	general transcription factor IIIC, polypeptide 2, beta 110kDa
225083_at	GTF3C6	0.00431748	2.33467	general transcription factor IIIC, polypeptide 6, alpha 35kDa
203314_at	GTPBP6	0.0357144	1.74156	GTP binding protein 6 (putative)
209818_s_at	HABP4	0.00857168	1.80148	hyaluronan binding protein 4
233919_s_at	HABP4	0.0442131	1.84879	hyaluronan binding protein 4
213334_x_at	HAUS7	0.0156113	1.70775	HAUS augmin-like complex, subunit 7
218620_s_at	HEMK1	0.0249577	2.01888	HemK methyltransferase family member 1
212964_at	HIC2	0.0433246	2.7178	hypermethylated in cancer 2
209558_s_at	HIP1R	0.0240286	1.56156	huntingtin interacting protein 1 related
214463_x_at	HIST1H4J	0.0101381	1.53853	histone cluster 1, H4j
201137_s_at	HLA-DPB1	0.0452447	6.00674	major histocompatibility complex, class II, DP beta 1
34221_at	HMGXB3	0.0427568	2.02301	HMG box domain containing 3
214280_x_at	HNRNPA1	0.0266589	1.85196	heterogeneous nuclear ribonucleoprotein A1
200072_s_at	HNRNPM	0.0208478	1.52551	heterogeneous nuclear ribonucleoprotein M
54037_at	HPS4	0.018568	1.84745	Hermansky-Pudlak syndrome 4
202282_at	HSD17B10	0.0484627	2.00125	hydroxysteroid (17-beta) dehydrogenase 10
222817_at	HSD3B7	0.0182384	1.97197	hydroxy-delta-5-steroid dehydrogenase, 3 beta- and steroid delta-isomerase 7
230031_at	HSPA5	0.0364414	1.63176	heat shock 70kDa protein 5 (glucose-regulated protein, 78kDa)
205133_s_at	HSPE1	0.0461788	2.40252	heat shock 10kDa protein 1 (chaperonin 10)
236294_at	HUWE1	0.0409672	1.7146	HECT, UBA and WWE domain containing 1
200825_s_at	HYOU1	0.0367487	2.27315	hypoxia up-regulated 1
204744_s_at	IARS	0.0408381	3.3027	isoleucyl-tRNA synthetase
204868_at	ICT1	0.0335272	2.11101	immature colon carcinoma transcript 1
210014_x_at	IDH3B	0.0157893	1.81324	isocitrate dehydrogenase 3 (NAD+) beta
214333_x_at	IDH3G	0.00743686	1.59906	isocitrate dehydrogenase 3 (NAD+) gamma
202491_s_at	IKBKAP	0.0445158	1.76352	inhibitor of kappa light polypeptide gene enhancer in B-cells, kinase complex-associated protein
242809_at	IL1RL1	0.0177441	2.1128	Interleukin 1 receptor-like 1
222062_at	IL27RA	0.049956	2.3655	interleukin 27 receptor, alpha
217804_s_at	ILF3	0.00458111	3.51478	interleukin enhancer binding factor 3, 90kDa
229025_s_at	IMMP1L	0.0496773	2.31209	IMP1 inner mitochondrial membrane peptidase-like (S. cerevisiae)
204706_at	INPP5E	0.0361368	2.30876	inositol polyphosphate-5-phosphatase, 72 kDa
222250_s_at	INTS7	0.0193621	2.15969	integrator complex subunit 7
202621_at	IRF3	0.0255008	1.71686	interferon regulatory factor 3
64488_at	IRGQ	0.0349875	1.97431	immunity-related GTPase family, Q
236988_x_at	ITGB2	0.00951812	1.79278	integrin, beta 2 (complement component 3 receptor 3 and 4 subunit)
209171_at	ITPA	0.0499324	2.47008	inosine triphosphatase (nucleoside triphosphate pyrophosphatase)
219095_at	JMJD7-PLA2G4B /// PLA2G4B	0.0290095	1.93103	JMJD7-PLA2G4B readthrough transcript /// phospholipase A2, group IVB (cytosolic)
201464_x_at	JUN	0.0161182	2.01018	jun oncogene
200840_at	KARS	0.0323231	2.34642	lysyl-tRNA synthetase
222668_at	KCTD15	0.0279758	3.41735	potassium channel tetramerisation domain containing 15
202417_at	KEAP1	0.037451	1.66304	kelch-like ECH-associated protein 1
212395_s_at	KIAA0090	0.0333637	1.72543	KIAA0090
224870_at	KIAA0114	0.029118	4.40213	KIAA0114
222920_s_at	KIAA0748	0.0312127	3.39452	KIAA0748
204568_at	KIAA0831	0.0395081	1.59714	KIAA0831
215081_at	KIAA1024	0.0376265	3.35488	KIAA1024
224502_s_at	KIAA1191	0.0327454	2.12865	KIAA1191
229891_x_at	KIAA1704	0.0448283	1.52671	KIAA1704
202962_at	KIF13B	0.0391715	1.63938	kinesin family member 13B
202393_s_at	KLF10	0.0316177	3.62891	Kruppel-like factor 10
225963_at	KLHDC5	0.00959498	2.28036	kelch domain containing 5
221221_s_at	KLHL3	0.0449277	3.76508	kelch-like 3 (Drosophila)
1560396_at	KLHL6	0.0123791	1.73245	kelch-like 6 (Drosophila)
224885_s_at	KRTCAP2	0.0184074	1.51464	keratinocyte associated protein 2
218587_s_at	KTELC1	0.0129216	1.72353	KTEL (Lys-Tyr-Glu-Leu) containing 1
222681_at	KTELC1	0.0491437	2.44008	KTEL (Lys-Tyr-Glu-Leu) containing 1
223205_s_at	L3MBTL2	0.0224515	1.87222	l(3)mbt-like 2 (Drosophila)
221982_x_at	LAGE3	0.0427931	3.25561	L antigen family, member 3
222561_at	LANCL2	0.0498411	1.75153	LanC lantibiotic synthetase component C-like 2 (bacterial)
211005_at	LAT /// SPNS1	0.046443	6.89043	linker for activation of T cells /// spinster homolog 1 (Drosophila)
57082_at	LDLRAP1	0.0338507	3.67005	low density lipoprotein receptor adaptor protein 1
218523_at	LHPP	0.032831	2.23692	phospholysine phosphohistidine inorganic pyrophosphate phosphatase
46142_at	LMF1	0.000876763	1.61407	lipase maturation factor 1
235174_s_at	LOC100128822	0.0170136	1.56079	hypothetical LOC100128822
1557263_s_at	LOC100131731	0.0213373	3.09278	hypothetical protein LOC100131731
227867_at	LOC129293	0.0382845	7.62829	hypothetical protein LOC129293
225657_at	LOC152217	0.0272097	2.11293	hypothetical LOC152217
235587_at	LOC202781	0.0204938	3.26084	hypothetical protein LOC202781
228615_at	LOC286161	0.00864833	1.59211	hypothetical protein LOC286161
1560089_at	LOC286208	0.0442526	2.82952	hypothetical LOC286208
225857_s_at	LOC388796	0.0178357	2.33122	hypothetical LOC388796
226558_at	LOC389834	0.0186575	1.86714	ankyrin repeat domain 57 pseudogene
1557055_s_at	LOC643837	0.00322771	2.18663	hypothetical LOC643837
1554057_at	LOC645676	0.0431015	1.88825	hypothetical LOC645676
229269_x_at	LOC646044 /// SSBP4	0.0293085	1.66614	similar to single stranded DNA binding protein 4 /// single stranded DNA binding protein 4
224623_at	LOC728554 /// THOC3	0.00433698	2.08923	similar to THO complex 3 /// THO complex 3
1555872_a_at	LOC728903 /// MGC21881	0.0107953	1.76311	hypothetical LOC728903 /// hypothetical locus MGC21881
225225_at	LOC729082	0.0329049	1.69224	Hypothetical protein LOC729082
228198_s_at	LOC729234	0.0317343	1.60246	fumarylacetoacetate hydrolase domain containing 2 pseudogene
236899_at	LOC729397	0.0494615	2.40387	hypothetical LOC729397
223528_s_at	LOC731602 /// METT11D1	0.0315805	2.88255	similar to methyltransferase 11 domain containing 1 isoform 2 /// methyltransferase 11 domain containing 1
223988_x_at	LOC731602 /// METT11D1	0.0425084	2.96347	similar to methyltransferase 11 domain containing 1 isoform 2 /// methyltransferase 11 domain containing 1
225391_at	LOC93622	0.043307	3.06997	hypothetical LOC93622
219019_at	LRDD	0.0292903	2.71828	leucine-rich repeats and death domain containing
211615_s_at	LRPPRC	0.0404301	2.6182	leucine-rich PPR-motif containing
211971_s_at	LRPPRC	0.0379792	2.64972	leucine-rich PPR-motif containing
221535_at	LSG1	0.0409706	3.20358	large subunit GTPase 1 homolog (S. cerevisiae)
221536_s_at	LSG1	0.0262085	2.64937	large subunit GTPase 1 homolog (S. cerevisiae)
202904_s_at	LSM5	0.0053951	2.27991	LSM5 homolog, U6 small nuclear RNA associated (S. cerevisiae)
211747_s_at	LSM5	0.0250945	2.20681	LSM5 homolog, U6 small nuclear RNA associated (S. cerevisiae)
220143_x_at	LUC7L	0.0305441	1.76252	LUC7-like (S. cerevisiae)
223295_s_at	LUC7L	0.00132895	1.85597	LUC7-like (S. cerevisiae)
223546_x_at	LUC7L	0.0367068	1.78059	LUC7-like (S. cerevisiae)
217842_at	LUC7L2	0.0377458	1.56921	LUC7-like 2 (S. cerevisiae)
231124_x_at	LY9	0.0322993	6.14816	lymphocyte antigen 9
215566_x_at	LYPLA2	0.0291108	1.54555	lysophospholipase II
38398_at	MADD	0.00480388	1.53702	MAP-kinase activating death domain
222998_at	MAF1	0.0232963	1.74784	MAF1 homolog (S. cerevisiae)
209014_at	MAGED1	0.031868	2.21721	melanoma antigen family D, 1
213627_at	MAGED2	0.0128958	1.65428	melanoma antigen family D, 2
210017_at	MALT1	0.0235005	1.57435	mucosa associated lymphoid tissue lymphoma translocation gene 1
218918_at	MAN1C1	0.0445532	1.81415	mannosidase, alpha, class 1C, member 1
209166_s_at	MAN2B1	0.00659209	1.926	mannosidase, alpha, class 2B, member 1
203668_at	MAN2C1	0.0451622	1.67373	mannosidase, alpha, class 2C, member 1
212566_at	MAP4	0.0162633	1.7394	microtubule-associated protein 4
33850_at	MAP4	0.00666894	1.50231	microtubule-associated protein 4
203552_at	MAP4K5	0.0308792	1.75864	mitogen-activated protein kinase kinase kinase kinase 5
203553_s_at	MAP4K5	0.0376787	1.94268	mitogen-activated protein kinase kinase kinase kinase 5
35617_at	MAPK7	0.00661304	1.92361	mitogen-activated protein kinase 7
201620_at	MBTPS1	0.0430664	1.74844	membrane-bound transcription factor peptidase, site 1
201555_at	MCM3	0.0341501	1.67049	minichromosome maintenance complex component 3
212269_s_at	MCM3AP	0.0484576	1.77031	minichromosome maintenance complex component 3 associated protein
203062_s_at	MDC1	0.0299517	1.95165	mediator of DNA damage checkpoint 1
209036_s_at	MDH2	0.00128834	1.84297	malate dehydrogenase 2, NAD (mitochondrial)
218061_at	MEA1	0.0217543	1.59019	male-enhanced antigen 1
224675_at	MESDC2	0.0441931	2.01919	mesoderm development candidate 2
226631_at	METTL10	0.0402617	2.21993	methyltransferase like 10
1556874_a_at	MEX3C	0.0189149	4.43516	mex-3 homolog C (C. elegans)
224598_at	MGAT4B	0.0292364	1.95132	mannosyl (alpha-1,3-)-glycoprotein beta-1,4-N-acetylglucosaminyltransferase, isozyme B
1555874_x_at	MGC21881	0.00591509	1.88985	hypothetical locus MGC21881
223411_at	MIF4GD	0.00508692	2.50622	MIF4G domain containing
224713_at	MKI67IP	0.044329	2.1876	MKI67 (FHA domain) interacting nucleolar phosphoprotein
218259_at	MKL2	0.0471249	1.97687	MKL/myocardin-like 2
202520_s_at	MLH1	0.00573091	2.22298	mutL homolog 1, colon cancer, nonpolyposis type 2 (E. coli)
224784_at	MLLT6	0.0303928	1.88325	myeloid/lymphoid or mixed-lineage leukemia (trithorax homolog, Drosophila); translocated to, 6
235163_at	MOBKL2A	0.0163136	1.54784	MOB1, Mps One Binder kinase activator-like 2A (yeast)
203956_at	MORC2	0.00642999	2.06279	MORC family CW-type zinc finger 2
225201_s_at	MRPL14	0.0375665	1.51379	mitochondrial ribosomal protein L14
217907_at	MRPL18	0.00629592	1.61993	mitochondrial ribosomal protein L18
220526_s_at	MRPL20	0.00720285	1.61234	mitochondrial ribosomal protein L20
225425_s_at	MRPL41	0.0492423	1.77774	mitochondrial ribosomal protein L41
230026_at	MRPL43	0.0208919	2.74658	mitochondrial ribosomal protein L43
219244_s_at	MRPL46	0.00627336	2.361	mitochondrial ribosomal protein L46
213840_s_at	MRPS12	0.0432394	2.85445	Mitochondrial ribosomal protein S12
218046_s_at	MRPS16	0.0377356	1.53255	mitochondrial ribosomal protein S16
217408_at	MRPS18B	0.0317135	2.917	mitochondrial ribosomal protein S18B
224948_at	MRPS24	0.0491333	3.73993	mitochondrial ribosomal protein S24
225196_s_at	MRPS26	0.0293014	2.02287	mitochondrial ribosomal protein S26
219819_s_at	MRPS28	0.0129808	1.5464	mitochondrial ribosomal protein S28
224333_s_at	MRPS5	0.0217713	1.51054	mitochondrial ribosomal protein S5
217932_at	MRPS7	0.0439453	1.75291	mitochondrial ribosomal protein S7
217772_s_at	MTCH2	0.0176722	2.38867	mitochondrial carrier homolog 2 (C. elegans)
210212_x_at	MTCP1NB	0.032911	2.76558	mature T-cell proliferation 1 neighbor
216862_s_at	MTCP1NB	0.025067	2.27052	mature T-cell proliferation 1 neighbor
1557965_at	MTERFD2	0.0104253	1.90046	MTERF domain containing 2
238333_s_at	MTG1	0.048746	2.04239	Mitochondrial GTPase 1 homolog (S. cerevisiae)
221290_s_at	MUM1	0.0460881	2.35189	melanoma associated antigen (mutated) 1
226845_s_at	MYEOV2	0.00568484	1.51888	myeloma overexpressed 2
225947_at	MYO19	0.022332	1.5282	myosin XIX
40569_at	MZF1	0.0413811	1.98287	myeloid zinc finger 1
228424_at	NAALADL1	0.0131206	2.17654	N-acetylated alpha-linked acidic dipeptidase-like 1
222018_at	NACA /// NACA2 /// NACAP1	0.0170759	1.97098	nascent polypeptide-associated complex alpha subunit /// nascent polypeptide-associated complex alpha subunit 2 /// nascent-polypeptide-associated complex alpha polypeptide pseudogene 1
202268_s_at	NAE1	0.0283503	1.7194	NEDD8 activating enzyme E1 subunit 1
202944_at	NAGA	0.000398379	1.61566	N-acetylgalactosaminidase, alpha-
204528_s_at	NAP1L1	0.0297819	2.10897	nucleosome assembly protein 1-like 1
212967_x_at	NAP1L1	0.0450654	2.37339	nucleosome assembly protein 1-like 1
213864_s_at	NAP1L1	0.0477018	2.38291	nucleosome assembly protein 1-like 1
217884_at	NAT10	0.0133405	1.71623	N-acetyltransferase 10 (GCN5-related)
222369_at	NAT11	0.0459495	1.58097	N-acetyltransferase 11 (GCN5-related, putative)
210874_s_at	NAT6	0.0241978	2.01616	N-acetyltransferase 6 (GCN5-related)
201521_s_at	NCBP2	0.0363115	2.08877	nuclear cap binding protein subunit 2, 20kDa
200610_s_at	NCL	0.0472405	2.16657	nucleolin
226008_at	NDNL2	0.0136647	2.54559	necdin-like 2
228690_s_at	NDUFA11	0.0212713	1.80395	NADH dehydrogenase (ubiquinone) 1 alpha subcomplex, 11, 14.7kDa
217773_s_at	NDUFA4	0.0361378	1.6138	NADH dehydrogenase (ubiquinone) 1 alpha subcomplex, 4, 9kDa
208969_at	NDUFA9	0.0204477	2.07268	NADH dehydrogenase (ubiquinone) 1 alpha subcomplex, 9, 39kDa
219006_at	NDUFAF4	0.0453728	1.83206	NADH dehydrogenase (ubiquinone) 1 alpha subcomplex, assembly factor 4
218320_s_at	NDUFB11	0.0252041	1.89044	NADH dehydrogenase (ubiquinone) 1 beta subcomplex, 11, 17.3kDa
218200_s_at	NDUFB2	0.0483275	3.66973	NADH dehydrogenase (ubiquinone) 1 beta subcomplex, 2, 8kDa
218201_at	NDUFB2	0.0314399	2.44563	NADH dehydrogenase (ubiquinone) 1 beta subcomplex, 2, 8kDa
201227_s_at	NDUFB8	0.0121015	1.88445	NADH dehydrogenase (ubiquinone) 1 beta subcomplex, 8, 19kDa
203478_at	NDUFC1	0.0338166	1.5434	NADH dehydrogenase (ubiquinone) 1, subcomplex unknown, 1, 6kDa
201757_at	NDUFS5 /// RPL10	0.0154704	1.70019	NADH dehydrogenase (ubiquinone) Fe-S protein 5, 15kDa (NADH-coenzyme Q reductase) /// ribosomal protein L10
203606_at	NDUFS6	0.0193044	1.78896	NADH dehydrogenase (ubiquinone) Fe-S protein 6, 13kDa (NADH-coenzyme Q reductase)
226616_s_at	NDUFV3	0.0170781	1.88171	NADH dehydrogenase (ubiquinone) flavoprotein 3, 10kDa
230123_at	NECAP2	0.0306226	1.95917	NECAP endocytosis associated 2
226585_at	NEIL2	0.0482086	2.28186	nei like 2 (E. coli)
213673_x_at	NENF	0.0279134	2.3604	Neuron derived neurotrophic factor
214072_x_at	NENF	0.00321941	2.75669	Neuron derived neurotrophic factor
214125_s_at	NENF	0.0276822	1.6593	Neuron derived neurotrophic factor
218407_x_at	NENF	0.00507668	2.52975	neuron derived neurotrophic factor
226703_at	NEURL4	0.00796604	1.6841	neuralized homolog 4 (Drosophila)
217722_s_at	NGRN	0.0225512	1.72189	neugrin, neurite outgrowth associated
209104_s_at	NHP2	0.0252717	3.23982	NHP2 ribonucleoprotein homolog (yeast)
227001_at	NIPAL2	0.0142825	2.60495	NIPA-like domain containing 2
201591_s_at	NISCH	0.0284889	1.92343	nischarin
218557_at	NIT2	0.00343373	2.3997	nitrilase family, member 2
236295_s_at	NLRC3	0.0266211	3.04027	NLR family, CARD domain containing 3
212739_s_at	NME4	0.00499546	1.9081	non-metastatic cells 4, protein expressed in
218889_at	NOC3L	0.0434863	1.61163	nucleolar complex associated 3 homolog (S. cerevisiae)
218860_at	NOC4L	0.0426281	3.11004	nucleolar complex associated 4 homolog (S. cerevisiae)
218199_s_at	NOL6	0.000768709	2.27367	nucleolar protein family 6 (RNA-associated)
229220_x_at	NOM1	0.0157892	2.10092	nucleolar protein with MIF4G domain 1
203023_at	NOP16	0.0272089	1.91308	NOP16 nucleolar protein homolog (yeast)
200875_s_at	NOP56	0.0376571	2.50015	NOP56 ribonucleoprotein homolog (yeast)
217950_at	NOSIP	0.00305488	1.62056	nitric oxide synthase interacting protein
217796_s_at	NPLOC4	0.00299264	1.59309	nuclear protein localization 4 homolog (S. cerevisiae)
200063_s_at	NPM1	0.027561	2.0088	nucleophosmin (nucleolar phosphoprotein B23, numatrin)
219067_s_at	NSMCE4A	0.0342572	2.86762	non-SMC element 4 homolog A (S. cerevisiae)
213842_x_at	NSUN5C	0.029512	1.56591	NOL1/NOP2/Sun domain family, member 5C
213062_at	NTAN1	0.00769663	1.56413	N-terminal asparagine amidase
203978_at	NUBP1	0.0213382	2.52568	nucleotide binding protein 1 (MinD homolog, E. coli)
229838_at	NUCB2	0.0425628	2.33279	nucleobindin 2
229353_s_at	NUCKS1	0.0282465	2.27124	nuclear casein kinase and cyclin-dependent kinase substrate 1
201173_x_at	NUDC	0.0393365	1.56329	nuclear distribution gene C homolog (A. nidulans)
226642_s_at	NUDCD2	0.0151107	2.58723	NudC domain containing 2
229044_at	NUDT17	0.00955238	1.88753	nudix (nucleoside diphosphate linked moiety X)-type motif 17
212247_at	NUP205	0.042577	1.5559	nucleoporin 205kDa
218622_at	NUP37	0.0213579	1.559	nucleoporin 37kDa
202153_s_at	NUP62	0.0417817	2.06382	nucleoporin 62kDa
200790_at	ODC1	0.0283288	2.62361	ornithine decarboxylase 1
228170_at	OLIG1	0.02481	3.00973	oligodendrocyte transcription factor 1
204957_at	ORC5L	0.0414691	2.18399	origin recognition complex, subunit 5-like (yeast)
206277_at	P2RY2	0.0261154	2.07527	purinergic receptor P2Y, G-protein coupled, 2
222125_s_at	P4HTM	0.0400737	2.20823	prolyl 4-hydroxylase, transmembrane (endoplasmic reticulum)
208676_s_at	PA2G4	0.0350998	1.60961	proliferation-associated 2G4, 38kDa
218957_s_at	PAAF1	0.0316309	2.34566	proteasomal ATPase-associated factor 1
203117_s_at	PAN2	0.037315	3.1418	PAN2 poly(A) specific ribonuclease subunit homolog (S. cerevisiae)
226423_at	PAQR8	0.0207776	1.68781	progestin and adipoQ receptor family member VIII
227626_at	PAQR8	7.46657e-05	1.96032	progestin and adipoQ receptor family member VIII
218271_s_at	PARL	0.0196688	1.5721	presenilin associated, rhomboid-like
213534_s_at	PASK	0.0470968	4.7817	PAS domain containing serine/threonine kinase
216945_x_at	PASK	0.0188483	4.4238	PAS domain containing serine/threonine kinase
223712_at	PCBD2	0.0150968	1.61258	pterin-4 alpha-carbinolamine dehydratase/dimerization cofactor of hepatocyte nuclear factor 1 alpha (TCF1) 2
219940_s_at	PCID2	0.00194052	1.95256	PCI domain containing 2
225149_at	PCID2	0.0426821	2.13507	PCI domain containing 2
222044_at	PCIF1	0.0446702	1.73156	PDX1 C-terminal inhibiting factor 1
212424_at	PDCD11	0.0159951	2.18878	programmed cell death 11
212521_s_at	PDE8A	0.0485109	1.99968	phosphodiesterase 8A
203067_at	PDHX	0.0263729	1.85455	pyruvate dehydrogenase complex, component X
207668_x_at	PDIA6	0.038706	1.91224	protein disulfide isomerase family A, member 6
208639_x_at	PDIA6	0.0427796	1.6952	protein disulfide isomerase family A, member 6
216640_s_at	PDIA6	0.0186109	1.74612	protein disulfide isomerase family A, member 6
212053_at	PDXDC1	0.0303856	2.21457	pyridoxal-dependent decarboxylase domain containing 1
240634_x_at	PDZK1P1	0.0304132	2.06007	PDZ domain containing 1 pseudogene 1
215354_s_at	PELP1	0.000205963	1.86737	proline, glutamate and leucine rich protein 1
201037_at	PFKP	0.0348783	1.59785	phosphofructokinase, platelet
219126_at	PHF10	0.0210586	1.78072	PHD finger protein 10
225005_at	PHF13	0.041418	1.52421	PHD finger protein 13
227211_at	PHF19	0.00659719	2.48042	PHD finger protein 19
221611_s_at	PHF7	0.0464062	1.72685	PHD finger protein 7
203335_at	PHYH	0.0356539	1.84206	phytanoyl-CoA 2-hydroxylase
213408_s_at	PI4KA /// PI4KAP1 /// PI4KAP2	0.0397101	1.67388	phosphatidylinositol 4-kinase, catalytic, alpha /// phosphatidylinositol 4-kinase, catalytic, alpha pseudogene 1 /// phosphatidylinositol 4-kinase, catalytic, alpha pseudogene 2
224660_at	PIGY	0.00872647	1.53449	phosphatidylinositol glycan anchor biosynthesis, class Y
222150_s_at	PION	0.00313073	1.52901	pigeon homolog (Drosophila)
201080_at	PIP4K2B	0.0143836	1.74165	phosphatidylinositol-5-phosphate 4-kinase, type II, beta
205273_s_at	PITRM1	0.024513	1.74605	pitrilysin metallopeptidase 1
230480_at	PIWIL4	0.0230195	1.61675	piwi-like 4 (Drosophila)
204612_at	PKIA	0.00533852	2.98743	protein kinase (cAMP-dependent, catalytic) inhibitor alpha
56197_at	PLSCR3	0.0265611	3.37941	phospholipid scramblase 3
203515_s_at	PMVK	0.0103674	1.91527	phosphomevalonate kinase
225844_at	POLE4	0.0123082	1.63916	polymerase (DNA-directed), epsilon 4 (p12 subunit)
1553587_a_at	POLE4	0.000673203	1.79546	polymerase (DNA-directed), epsilon 4 (p12 subunit)
222879_s_at	POLH	0.0214286	1.83411	polymerase (DNA directed), eta
223403_s_at	POLR1B	0.0154143	2.51312	polymerase (RNA) I polypeptide B, 128kDa
209317_at	POLR1C	0.0430852	2.77832	polymerase (RNA) I polypeptide C, 30kDa
209302_at	POLR2H	0.0314924	2.58094	polymerase (RNA) II (DNA directed) polypeptide H
209382_at	POLR3C	0.0453668	1.83629	polymerase (RNA) III (DNA directed) polypeptide C (62kD)
222490_at	POLR3E	0.0413477	4.75968	polymerase (RNA) III (DNA directed) polypeptide E (80kD)
203782_s_at	POLRMT	0.00895318	2.95876	polymerase (RNA) mitochondrial (DNA directed)
218476_at	POMT1	0.0288636	1.72482	protein-O-mannosyltransferase 1
209482_at	POP7	0.0119294	1.52676	processing of precursor 7, ribonuclease P/MRP subunit (S. cerevisiae)
205878_at	POU6F1	0.0173152	2.94834	POU class 6 homeobox 1
229809_at	POU6F1	0.0107814	3.67115	POU class 6 homeobox 1
226978_at	PPARA	0.0233986	1.69692	peroxisome proliferator-activated receptor alpha
211378_x_at	PPIA	0.0439658	1.64996	peptidylprolyl isomerase A (cyclophilin A)
211765_x_at	PPIA	0.0330468	1.59144	peptidylprolyl isomerase A (cyclophilin A)
211978_x_at	PPIA	0.0441135	1.68628	peptidylprolyl isomerase A (cyclophilin A)
212661_x_at	PPIA	0.0346514	1.59326	peptidylprolyl isomerase A (cyclophilin A)
204228_at	PPIH	0.0192074	2.85752	peptidylprolyl isomerase H (cyclophilin H)
224364_s_at	PPIL3	0.0141423	2.49011	peptidylprolyl isomerase (cyclophilin)-like 3
204788_s_at	PPOX	0.0415249	2.91448	protoporphyrinogen oxidase
208874_x_at	PPP2R4	0.0460544	1.55356	protein phosphatase 2A activator, regulatory subunit 4
216105_x_at	PPP2R4	0.0158314	1.55737	protein phosphatase 2A activator, regulatory subunit 4
32541_at	PPP3CC	0.049968	3.56611	protein phosphatase 3 (formerly 2B), catalytic subunit, gamma isoform
230777_s_at	PRDM15	0.0236465	2.556	PR domain containing 15
231931_at	PRDM15	0.0320646	1.53273	PR domain containing 15
201923_at	PRDX4	0.0362056	2.91174	peroxiredoxin 4
218233_s_at	PRICKLE4 /// TOMM6	0.025536	2.57278	prickle homolog 4 (Drosophila) /// translocase of outer mitochondrial membrane 6 homolog (yeast)
223516_s_at	PRICKLE4 /// TOMM6	0.0425135	2.47818	prickle homolog 4 (Drosophila) /// translocase of outer mitochondrial membrane 6 homolog (yeast)
213093_at	PRKCA	0.020774	2.12943	protein kinase C, alpha
237107_at	PRKRA /// PRKRAP1	0.0218896	1.93732	protein kinase, interferon-inducible double stranded RNA dependent activator /// protein kinase, interferon-inducible double stranded RNA dependent activator pseudogene 1
202408_s_at	PRPF31	0.0408427	1.85382	PRP31 pre-mRNA processing factor 31 homolog (S. cerevisiae)
202529_at	PRPSAP1	0.0140744	1.77787	phosphoribosyl pyrophosphate synthetase-associated protein 1
47069_at	PRR5	0.0371093	2.5922	proline rich 5 (renal)
212296_at	PSMD14	0.033637	2.49431	proteasome (prosome, macropain) 26S subunit, non-ATPase, 14
218467_at	PSMG2	0.0147067	1.65736	proteasome (prosome, macropain) assembly chaperone 2
233443_at	PSMG4	0.0284735	1.53398	proteasome (prosome, macropain) assembly chaperone 4
202189_x_at	PTBP1	0.0275678	1.56146	polypyrimidine tract binding protein 1
228020_at	PTCD3	0.0416121	2.6814	Pentatricopeptide repeat domain 3
212640_at	PTPLB	0.041639	1.67805	protein tyrosine phosphatase-like (proline instead of catalytic arginine), member b
225901_at	PTPMT1	0.013795	1.56535	protein tyrosine phosphatase, mitochondrial 1
204960_at	PTPRCAP	0.0461933	2.67941	protein tyrosine phosphatase, receptor type, C-associated protein
1558290_a_at	PVT1	0.041024	3.28712	Pvt1 oncogene (non-protein coding)
224855_at	PYCR2	0.0364865	1.61446	pyrroline-5-carboxylate reductase family, member 2
217846_at	QARS	0.00898298	1.92177	glutaminyl-tRNA synthetase
35156_at	R3HCC1	0.0232472	1.85549	R3H domain and coiled-coil containing 1
206039_at	RAB33A	0.0138071	1.88155	RAB33A, member RAS oncogene family
207405_s_at	RAD17	0.0397404	1.76749	RAD17 homolog (S. pombe)
200750_s_at	RAN	0.0161019	2.60321	RAN, member RAS oncogene family
225310_at	RBMX	0.0335824	1.53608	RNA binding motif protein, X-linked
229064_s_at	RCAN3	0.040361	4.30363	RCAN family member 3
209219_at	RDBP	0.0020493	1.66666	RD RNA binding protein
217775_s_at	RDH11	0.0121526	1.66323	retinol dehydrogenase 11 (all-trans/9-cis/11-cis)
222203_s_at	RDH14	0.0381917	3.43051	retinol dehydrogenase 14 (all-trans/9-cis/11-cis)
213404_s_at	RHEB	0.0484259	1.51659	Ras homolog enriched in brain
225202_at	RHOBTB3	0.04882	2.61721	Rho-related BTB domain containing 3
65770_at	RHOT2	0.0480025	1.5102	ras homolog gene family, member T2
219056_at	RNASEH2B	0.0443806	1.83397	ribonuclease H2, subunit B
233065_at	RNF207	0.0450078	1.72168	ring finger protein 207
219988_s_at	RNF220	0.0168896	1.61142	ring finger protein 220
206050_s_at	RNH1	0.0189908	2.51632	ribonuclease/angiogenin inhibitor 1
200060_s_at	RNPS1	0.0331942	2.03412	RNA binding protein S1, serine-rich domain
219550_at	ROBO3	0.00930025	2.70019	roundabout, axon guidance receptor, homolog 3 (Drosophila)
233168_s_at	RP3-402G11.5	0.0384359	1.54732	selenoprotein O
227640_s_at	RP9 /// RP9P	0.0127457	1.62123	retinitis pigmentosa 9 (autosomal dominant) /// retinitis pigmentosa 9 pseudogene
228183_s_at	RPAIN	0.040624	2.22244	RPA interacting protein
1556088_at	RPAIN	0.012556	1.6322	RPA interacting protein
225039_at	RPE	0.0441538	1.55284	ribulose-5-phosphate-3-epimerase
229563_s_at	RPL10A /// RPL10AP6	0.0492094	4.0898	ribosomal protein L10a /// ribosomal protein L10a pseudogene 6
214271_x_at	RPL12	0.0492776	2.24836	ribosomal protein L12
214976_at	RPL13	0.0130305	1.61559	ribosomal protein L13
229590_at	RPL13	0.0427558	3.5015	ribosomal protein L13
200715_x_at	RPL13A	0.0451762	3.44775	ribosomal protein L13a
214744_s_at	RPL23	0.0171381	2.4096	ribosomal protein L23
221593_s_at	RPL31	0.0319689	1.86599	ribosomal protein L31
200026_at	RPL34	0.0431154	1.56537	ribosomal protein L34
213399_x_at	RPN2	0.00581435	1.66019	ribophorin II
213491_x_at	RPN2	0.0311431	1.8012	ribophorin II
203436_at	RPP30	0.029378	2.20576	ribonuclease P/MRP 30kDa subunit
212578_x_at	RPS17	0.0474559	2.90963	ribosomal protein S17
242451_x_at	RPS19	0.0034799	1.7181	ribosomal protein S19
208903_at	RPS28	0.0269646	1.9109	ribosomal protein S28
208904_s_at	RPS28	0.0153797	2.52232	ribosomal protein S28
208692_at	RPS3	0.0300087	1.99155	ribosomal protein S3
213941_x_at	RPS7	0.0210228	1.92922	ribosomal protein S7
213750_at	RSL1D1	0.0191685	1.85437	ribosomal L1 domain containing 1
235206_at	SCAND1	0.0332566	1.65901	SCAN domain containing 1
223221_at	SCO1	0.0312111	2.17018	SCO cytochrome oxidase deficient homolog 1 (yeast)
212556_at	SCRIB	0.023024	2.78401	scribbled homolog (Drosophila)
202542_s_at	SCYE1	0.0415302	2.13117	small inducible cytokine subfamily E, member 1 (endothelial monocyte-activating)
209176_at	SEC23IP	0.0448703	1.68228	SEC23 interacting protein
203484_at	SEC61G	0.0464856	1.50768	Sec61 gamma subunit
210466_s_at	SERBP1	0.0219653	1.54939	SERPINE1 mRNA binding protein 1
221263_s_at	SF3B5	0.0477989	1.87569	splicing factor 3b, subunit 5, 10kDa
212001_at	SFRS14	0.0479881	1.77711	splicing factor, arginine/serine-rich 14
213505_s_at	SFRS14	0.0455521	1.63901	splicing factor, arginine/serine-rich 14
229023_at	SFT2D3	0.0444467	1.93467	SFT2 domain containing 3
227560_at	SFXN2	0.0481656	2.12422	sideroflexin 2
231505_s_at	SFXN4	0.045156	1.50073	Sideroflexin 4
36129_at	SGSM2	0.00467852	1.9832	small G protein signaling modulator 2
225036_at	SHB /// TOMM5	0.049105	2.71262	Src homology 2 domain containing adaptor protein B /// translocase of outer mitochondrial membrane 5 homolog (yeast)
219713_at	SHPK	0.0427866	1.61717	sedoheptulokinase
63009_at	SHQ1	0.02386	2.31307	SHQ1 homolog (S. cerevisiae)
238005_s_at	SIN3A	0.0354791	1.74465	SIN3 homolog A, transcription regulator (yeast)
220485_s_at	SIRPG	0.0452905	3.2003	signal-regulatory protein gamma
210567_s_at	SKP2	0.0310014	1.54944	S-phase kinase-associated protein 2 (p45)
204928_s_at	SLC10A3	0.0372061	1.68685	solute carrier family 10 (sodium/bile acid cotransporter family), member 3
203124_s_at	SLC11A2	0.0246869	2.55771	solute carrier family 11 (proton-coupled divalent metal ion transporters), member 2
210047_at	SLC11A2	0.00381197	1.8594	solute carrier family 11 (proton-coupled divalent metal ion transporters), member 2
203775_at	SLC25A13	0.0105972	1.94234	solute carrier family 25, member 13 (citrin)
223296_at	SLC25A33	0.0442468	2.24519	solute carrier family 25, member 33
217961_at	SLC25A38	0.0153265	3.66067	solute carrier family 25, member 38
200657_at	SLC25A5	0.0115654	1.68813	solute carrier family 25 (mitochondrial carrier; adenine nucleotide translocator), member 5
212826_s_at	SLC25A6	0.0441358	3.49629	solute carrier family 25 (mitochondrial carrier; adenine nucleotide translocator), member 6
203164_at	SLC33A1	0.00776265	1.91801	solute carrier family 33 (acetyl-CoA transporter), member 1
224716_at	SLC35B2	0.0363899	3.19028	solute carrier family 35, member B2
225037_at	SLC35C2	0.0278772	1.57529	solute carrier family 35, member C2
224579_at	SLC38A1	0.0292836	1.87138	solute carrier family 38, member 1
218452_at	SMARCAL1	0.0169776	1.77149	SWI/SNF related, matrix associated, actin dependent regulator of chromatin, subfamily a-like 1
212167_s_at	SMARCB1	0.0420355	1.59915	SWI/SNF related, matrix associated, actin dependent regulator of chromatin, subfamily b, member 1
204593_s_at	SMCR7L	0.0447009	2.37927	Smith-Magenis syndrome chromosome region, candidate 7-like
229175_at	SMYD4	0.0242464	2.00594	SET and MYND domain containing 4
201622_at	SND1	0.00967859	1.73193	staphylococcal nuclease and tudor domain containing 1
223773_s_at	SNHG12	0.0160517	1.78815	small nucleolar RNA host gene 12 (non-protein coding)
225220_at	SNHG8	0.0475417	2.7339	small nucleolar RNA host gene 8 (non-protein coding)
228879_at	SNORD104	0.0194502	1.58911	small nucleolar RNA, C/D box 104
201342_at	SNRPC	0.0182	2.15805	small nuclear ribonucleoprotein polypeptide C
203832_at	SNRPF	0.0199619	2.05424	small nuclear ribonucleoprotein polypeptide F
205644_s_at	SNRPG	0.0115822	1.52159	small nuclear ribonucleoprotein polypeptide G
207438_s_at	SNUPN	0.00392917	1.76777	snurportin 1
1553960_at	SNX21	0.0245789	1.58848	sorting nexin family member 21
228662_at	SOCS7	0.0352963	2.70419	Suppressor of cytokine signaling 7
200053_at	SPAG7	0.0389357	1.89398	sperm associated antigen 7
214494_s_at	SPG7	0.0467701	1.72947	spastic paraplegia 7 (pure and complicated autosomal recessive)
210715_s_at	SPINT2	0.0356318	1.73965	serine peptidase inhibitor, Kunitz type, 2
235900_at	SPNS3	0.0118485	2.07604	spinster homolog 3 (Drosophila)
215235_at	SPTAN1	0.023401	1.69877	spectrin, alpha, non-erythrocytic 1 (alpha-fodrin)
208095_s_at	SRP72	0.0280004	1.53566	signal recognition particle 72kDa
208800_at	SRP72	0.0486295	2.31266	signal recognition particle 72kDa
214060_at	SSBP1	0.0396652	2.55987	single-stranded DNA binding protein 1
223226_x_at	SSBP4	0.0186533	1.51409	single stranded DNA binding protein 4
207040_s_at	ST13	0.0217122	1.69076	suppression of tumorigenicity 13 (colon carcinoma) (Hsp70 interacting protein)
227607_at	STAMBPL1	0.0338367	1.60963	STAM binding protein-like 1
200783_s_at	STMN1	0.00268696	1.9197	stathmin 1
222557_at	STMN3	0.0369335	2.84099	stathmin-like 3
227625_s_at	STUB1	0.0212132	1.5787	STIP1 homology and U-box containing protein 1
233049_x_at	STUB1	0.0335847	1.55409	STIP1 homology and U-box containing protein 1
223329_x_at	SUGT1	0.0335041	1.81358	SGT1, suppressor of G2 allele of SKP1 (S. cerevisiae)
224309_s_at	SUGT1	0.0188768	1.86176	SGT1, suppressor of G2 allele of SKP1 (S. cerevisiae)
225002_s_at	SUMF2	0.0297888	2.46171	sulfatase modifying factor 2
200739_s_at	SUMO3	0.00584118	1.60292	SMT3 suppressor of mif two 3 homolog 3 (S. cerevisiae)
200740_s_at	SUMO3	0.0373906	2.5775	SMT3 suppressor of mif two 3 homolog 3 (S. cerevisiae)
208830_s_at	SUPT6H	0.0450929	1.64339	suppressor of Ty 6 homolog (S. cerevisiae)
222978_at	SURF4	0.00633492	1.57347	surfeit 4
217834_s_at	SYNCRIP	0.00345573	1.91137	synaptotagmin binding, cytoplasmic RNA interacting protein
225455_at	TADA1L	0.0382513	1.78937	transcriptional adaptor 1 (HFI1 homolog, yeast)-like
235119_at	TAF3	0.0219014	1.92718	TAF3 RNA polymerase II, TATA box binding protein (TBP)-associated factor, 140kDa
202813_at	TARBP1	0.00311685	1.89445	TAR (HIV-1) RNA binding protein 1
212052_s_at	TBC1D9B	0.0256499	2.41192	TBC1 domain family, member 9B (with GRAM domain)
212054_x_at	TBC1D9B	0.0112566	1.5114	TBC1 domain family, member 9B (with GRAM domain)
212685_s_at	TBL2	0.00300464	1.89842	transducin (beta)-like 2
207554_x_at	TBXA2R	0.0168815	1.67383	thromboxane A2 receptor
1553132_a_at	TC2N	0.0417136	2.48477	tandem C2 domains, nuclear
225909_at	tcag7.1196	0.00787379	2.43279	similar to GLI-Kruppel family member HKR1
213877_x_at	TCEB2	0.0262585	1.50678	transcription elongation factor B (SIII), polypeptide 2 (18kDa, elongin B)
221495_s_at	TCF25	0.0197562	1.51677	transcription factor 25 (basic helix-loop-helix)
209152_s_at	TCF3	0.00716222	1.76269	transcription factor 3 (E2A immunoglobulin enhancer binding factors E12/E47)
210776_x_at	TCF3	0.0404938	2.56675	transcription factor 3 (E2A immunoglobulin enhancer binding factors E12/E47)
205796_at	TCP11L1	0.00253581	1.87176	t-complex 11 (mouse)-like 1
225840_at	TEF	0.0212501	1.60529	thyrotrophic embryonic factor
204106_at	TESK1	0.0294957	2.46225	testis-specific kinase 1
226157_at	TFDP2	0.0370033	2.80252	Transcription factor Dp-2 (E2F dimerization partner 2)
209747_at	TGFB3	0.0315728	1.67229	transforming growth factor, beta 3
225261_x_at	TH1L	0.04612	2.73669	TH1-like (Drosophila)
212910_at	THAP11	0.0198632	2.14869	THAP domain containing 11
230380_at	THAP2	0.0021393	2.15402	THAP domain containing, apoptosis associated protein 2
224057_s_at	THAP4	0.0280751	1.65237	THAP domain containing 4
230185_at	THAP9	0.0379551	1.78	THAP domain containing 9
204776_at	THBS4	0.0490608	1.58422	thrombospondin 4
229253_at	THEM4	0.0361401	3.48632	thioesterase superfamily member 4
219477_s_at	THSD1 /// THSD1P	0.0489386	2.55619	thrombospondin, type I, domain containing 1 /// thrombospondin, type I, domain containing 1 pseudogene
213191_at	TICAM1	0.0436933	1.90513	toll-like receptor adaptor molecule 1
218188_s_at	TIMM13	0.0430996	2.43466	translocase of inner mitochondrial membrane 13 homolog (yeast)
215171_s_at	TIMM17A	0.042042	1.78401	translocase of inner mitochondrial membrane 17 homolog A (yeast)
47608_at	TJAP1	0.0278673	1.72678	tight junction associated protein 1 (peripheral)
224413_s_at	TM2D2	0.0183573	1.73654	TM2 domain containing 2
213096_at	TMCC2	0.0436482	1.58953	transmembrane and coiled-coil domain family 2
239824_s_at	TMEM107	0.0455999	1.52512	transmembrane protein 107
218531_at	TMEM134	0.00143894	1.5679	transmembrane protein 134
202475_at	TMEM147	0.0477646	2.53117	transmembrane protein 147
218477_at	TMEM14A	0.0175507	3.14506	transmembrane protein 14A
223133_at	TMEM14B	0.00990247	1.70523	transmembrane protein 14B
241844_x_at	TMEM156	0.00986238	1.80539	transmembrane protein 156
43977_at	TMEM161A	0.00235842	1.63472	transmembrane protein 161A
220532_s_at	TMEM176B	0.0379569	1.52547	transmembrane protein 176B
201002_s_at	TMEM189-UBE2V1 /// UBE2V1	0.0120864	1.55567	TMEM189-UBE2V1 readthrough transcript /// ubiquitin-conjugating enzyme E2 variant 1
225052_at	TMEM203	0.0240217	2.67629	transmembrane protein 203
235158_at	TMEM209	0.0157303	1.77342	transmembrane protein 209
226361_at	TMEM42	0.010274	1.62427	transmembrane protein 42
203432_at	TMPO	0.0407886	1.75945	thymopoietin
201175_at	TMX2	0.0249116	1.61837	thioredoxin-related transmembrane protein 2
227420_at	TNFAIP8L1	0.0458317	4.22107	tumor necrosis factor, alpha-induced protein 8-like 1
212773_s_at	TOMM20	0.0349974	2.15969	translocase of outer mitochondrial membrane 20 homolog (yeast)
228053_s_at	TOMM5	0.0204424	3.05756	translocase of outer mitochondrial membrane 5 homolog (yeast)
227972_at	TOR2A	0.0014487	1.52322	torsin family 2, member A
228737_at	TOX2	0.048657	1.8768	TOX high mobility group box family member 2
217914_at	TPCN1	0.040072	1.8521	two pore segment channel 1
201690_s_at	TPD52	0.040603	2.4847	tumor protein D52
200822_x_at	TPI1	0.0144722	1.57532	triosephosphate isomerase 1
210050_at	TPI1	0.00754033	1.63394	triosephosphate isomerase 1
213011_s_at	TPI1	0.0178478	1.50711	triosephosphate isomerase 1
1569856_at	TPP2	0.038081	1.85158	tripeptidyl peptidase II
211902_x_at	TRA@	0.046637	5.41031	T cell receptor alpha locus
221836_s_at	TRAPPC9	0.0207614	1.55908	trafficking protein particle complex 9
217760_at	TRIM44	0.046253	2.77298	tripartite motif-containing 44
221229_s_at	TRMT61B	0.00229146	1.88067	tRNA methyltransferase 61 homolog B (S. cerevisiae)
202642_s_at	TRRAP	0.00305154	1.73534	transformation/transcription domain-associated protein
225879_at	TSEN54	0.0123682	2.20325	tRNA splicing endonuclease 54 homolog (S. cerevisiae)
212656_at	TSFM	0.0208713	1.76129	Ts translation elongation factor, mitochondrial
36936_at	TSTA3	0.0215704	1.65989	tissue specific transplantation antigen P35B
203049_s_at	TTC37	0.0415603	2.01604	tetratricopeptide repeat domain 37
218442_at	TTC4	0.00848909	1.58598	tetratricopeptide repeat domain 4
46167_at	TTC4	0.0231894	3.39456	tetratricopeptide repeat domain 4
224923_at	TTC7A	0.0357265	1.62628	tetratricopeptide repeat domain 7A
223741_s_at	TTYH2	0.0467589	2.7445	tweety homolog 2 (Drosophila)
203246_s_at	TUSC4	0.00394189	1.55263	tumor suppressor candidate 4
210373_at	TUSC4	0.0125309	1.65752	tumor suppressor candidate 4
202836_s_at	TXNL4A	0.0253181	1.69586	thioredoxin-like 4A
231422_x_at	TYSND1	0.044133	2.28347	Trypsin domain containing 1
201177_s_at	UBA2	0.0441678	2.40948	ubiquitin-like modifier activating enzyme 2
222578_s_at	UBA5	0.0481102	2.02107	ubiquitin-like modifier activating enzyme 5
1557053_s_at	UBE2G2	0.0381799	2.77198	ubiquitin-conjugating enzyme E2G 2 (UBC7 homolog, yeast)
208760_at	UBE2I	0.00432006	1.89759	Ubiquitin-conjugating enzyme E2I (UBC9 homolog, yeast)
211285_s_at	UBE3A	0.0384405	1.54609	ubiquitin protein ligase E3A
219131_at	UBIAD1	0.00264934	1.51108	UbiA prenyltransferase domain containing 1
204598_at	UBOX5	0.0024839	1.66133	U-box domain containing 5
218082_s_at	UBP1	0.0193243	1.51459	upstream binding protein 1 (LBP-1a)
224513_s_at	UBQLN4	0.0410129	3.65701	ubiquilin 4
208998_at	UCP2	0.00366688	1.54418	uncoupling protein 2 (mitochondrial, proton carrier)
217797_at	UFC1	0.0397521	1.91726	ubiquitin-fold modifier conjugating enzyme 1
218449_at	UFSP2	0.00494758	2.65449	UFM1-specific peptidase 2
212074_at	UNC84A	0.0443017	3.30854	unc-84 homolog A (C. elegans)
214323_s_at	UPF3A	0.0310969	1.69641	UPF3 regulator of nonsense transcripts homolog A (yeast)
202233_s_at	UQCRH	0.0187505	1.74039	ubiquinol-cytochrome c reductase hinge protein
201672_s_at	USP14	0.0439121	2.23528	ubiquitin specific peptidase 14 (tRNA-guanine transglycosylase)
220370_s_at	USP36	0.0151491	1.76719	ubiquitin specific peptidase 36
203721_s_at	UTP18	0.0308293	2.29708	UTP18, small subunit (SSU) processome component, homolog (yeast)
226200_at	VARS2	0.0139125	2.53768	valyl-tRNA synthetase 2, mitochondrial (putative)
211662_s_at	VDAC2	0.0350441	1.68784	voltage-dependent anion channel 2
205019_s_at	VIPR1	0.00139542	2.11499	vasoactive intestinal peptide receptor 1
217949_s_at	VKORC1	0.0255589	1.54767	vitamin K epoxide reductase complex, subunit 1
204376_at	VPRBP	0.0090565	1.71471	Vpr (HIV-1) binding protein
204377_s_at	VPRBP	0.0149469	2.29273	Vpr (HIV-1) binding protein
218679_s_at	VPS28	0.0336886	1.50402	vacuolar protein sorting 28 homolog (S. cerevisiae)
209268_at	VPS45	0.0460254	2.61258	vacuolar protein sorting 45 homolog (S. cerevisiae)
235818_at	VSTM1	0.0498496	2.47796	V-set and transmembrane domain containing 1
241937_s_at	WDR4	0.0315911	2.94692	WD repeat domain 4
218505_at	WDR59	0.00488325	1.90975	WD repeat domain 59
217734_s_at	WDR6	0.0325923	1.54885	WD repeat domain 6
219251_s_at	WDR60	0.00297994	2.24992	WD repeat domain 60
221532_s_at	WDR61	0.0205398	2.52892	WD repeat domain 61
221712_s_at	WDR74	0.0408085	1.6611	WD repeat domain 74
225586_at	WDR85	0.0228226	1.59192	WD repeat domain 85
222489_s_at	WRNIP1	0.0442723	1.60227	Werner helicase interacting protein 1
212638_s_at	WWP1	0.00927546	1.56397	WW domain containing E3 ubiquitin protein ligase 1
200792_at	XRCC6	0.0339697	1.80821	X-ray repair complementing defective repair in Chinese hamster cells 6
227678_at	XRCC6BP1	0.0357608	1.63198	XRCC6 binding protein 1
227042_at	YDJC	0.0440971	1.78959	YdjC homolog (bacterial)
212426_s_at	YWHAQ	0.0143065	1.52805	tyrosine 3-monooxygenase/tryptophan 5-monooxygenase activation protein, theta polypeptide
214032_at	ZAP70	0.00211306	2.45266	zeta-chain (TCR) associated protein kinase 70kDa
205256_at	ZBTB39	0.000320093	1.83915	zinc finger and BTB domain containing 39
203959_s_at	ZBTB40	0.0441652	2.99503	zinc finger and BTB domain containing 40
229691_at	ZBTB42	0.0448296	1.71308	zinc finger and BTB domain containing 42
205877_s_at	ZC3H7B	0.029034	1.81025	zinc finger CCCH-type containing 7B
223163_s_at	ZC3HC1	0.0113589	2.32866	zinc finger, C3HC-type containing 1
1559399_s_at	ZCCHC10	0.0195936	1.95844	zinc finger, CCHC domain containing 10
229235_at	ZCCHC11	0.0223118	2.32539	zinc finger, CCHC domain containing 11
223107_s_at	ZCCHC17	0.0382976	1.67718	zinc finger, CCHC domain containing 17
226124_at	ZFP90	0.0496032	2.55905	zinc finger protein 90 homolog (mouse)
221848_at	ZGPAT	0.0427389	1.6257	zinc finger, CCCH-type with G patch domain
57539_at	ZGPAT	0.0379205	1.54515	zinc finger, CCCH-type with G patch domain
213698_at	ZMYM6	0.0317556	1.87328	zinc finger, MYM-type 6
227477_at	ZMYND19	0.0380741	2.21769	zinc finger, MYND-type containing 19
1552634_a_at	ZNF101	0.0477758	1.94498	zinc finger protein 101
204474_at	ZNF142	0.0333334	1.56305	zinc finger protein 142
200050_at	ZNF146	0.035793	1.563	zinc finger protein 146
204327_s_at	ZNF202	0.0449733	2.13386	zinc finger protein 202
1554045_at	ZNF24	0.0129208	1.55136	zinc finger protein 24
200054_at	ZNF259	0.00888241	1.81527	zinc finger protein 259
219595_at	ZNF26	0.00437893	1.77582	zinc finger protein 26
230063_at	ZNF264	0.0479443	1.64359	zinc finger protein 264
227077_at	ZNF286A /// ZNF286B	0.0155275	2.19755	zinc finger protein 286A /// zinc finger protein 286B
218490_s_at	ZNF302	0.0239673	2.22832	zinc finger protein 302
227613_at	ZNF331	0.0492619	2.93013	zinc finger protein 331
221890_at	ZNF335	0.0172747	1.59666	zinc finger protein 335
37860_at	ZNF337	0.011254	2.80026	zinc finger protein 337
50376_at	ZNF444	0.0225626	1.69659	zinc finger protein 444
228968_at	ZNF449	0.0045223	1.59099	zinc finger protein 449
230440_at	ZNF469	0.00199309	1.66735	zinc finger protein 469
228099_at	ZNF550	0.0344448	1.78653	zinc finger protein 550
220748_s_at	ZNF580	0.0496076	1.7878	zinc finger protein 580
222624_s_at	ZNF639	0.046601	3.36144	zinc finger protein 639
213527_s_at	ZNF688	0.0145038	1.65003	zinc finger protein 688
228856_at	ZNF747	0.0248368	1.75208	zinc finger protein 747
221876_at	ZNF783	0.033125	2.50941	zinc finger family member 783
235052_at	ZNF792	0.0233143	1.6636	zinc finger protein 792
1561038_at	ZNF81	0.0192457	1.65473	zinc finger protein 81
1558827_a_at	ZNF831	0.0306061	2.71651	zinc finger protein 831
1569077_x_at	ZNF836	0.0458908	1.62071	zinc finger protein 836
223424_s_at	ZSCAN21	0.0396067	1.92542	zinc finger and SCAN domain containing 21
213964_x_at		0.044316	3.57762
214857_at		0.0223948	2.61268
221798_x_at		0.0158431	1.52637
222170_at		0.0272731	1.57193
222280_at		0.0396634	3.40727
226347_at		0.0181225	1.72843
226348_at		0.0194484	2.12856
226594_at		0.00314741	1.93137
227030_at		0.00920528	2.04524
227210_at		0.0189924	1.83813
227571_at		0.0329763	2.63647
227603_at		0.0346106	3.44992
227765_at		0.0214791	1.5091
227805_at		0.018176	1.63662
227907_at		0.0256313	2.02404
228539_at		0.00516468	1.63707
228650_at		0.047176	2.06806
229202_at		0.0484974	3.24834
229425_at		0.00281303	1.87426
229874_x_at		0.0122429	1.57217
229979_x_at		0.0181985	1.85311
230178_s_at		0.00842927	2.24851
230346_x_at		0.00110138	1.68378
230766_at		0.0103833	2.05606
230768_at		0.0408527	1.5989
230984_s_at		0.0462548	4.00975
231033_at		0.0475446	1.69462
231086_at		0.0114695	1.89392
232369_at		0.0470974	1.94546
235080_at		0.0276564	3.00075
235203_at		0.0197958	2.07594
235268_at		0.0221293	2.33114
235902_at		0.0396559	2.84049
235912_at		0.00135308	1.62221
236401_at		0.00906452	2.09656
236452_at		0.0435792	3.12064
236839_at		0.0390664	1.82354
236990_at		0.0277726	1.73741
237075_at		0.0293764	2.09499
237143_at		0.0476351	2.53259
237175_at		0.0475416	1.68934
237464_at		0.03667	1.62553
238002_at		0.0470839	2.22581
238294_at		0.0314655	1.53876
238309_x_at		0.0305786	5.85131
239081_at		0.00313288	1.97346
240054_at		0.0285361	3.53847
240131_at		0.025518	2.2281
241535_at		0.0453573	1.97384
242904_x_at		0.00309156	2.06311
243976_at		0.0436397	1.70221
243996_at		0.0344217	2.22761
1556331_a_at		0.0254063	1.92249
1558742_at		0.0489632	1.90853
1560081_at		0.0138941	1.55806
1567527_at		0.0261276	1.87483
