# Supplementary material for: Mitochondrial and oxidative stress genes are differentially expressed in neutrophils of sJIA patients treated with tocilizumab: a pilot microarray study
Source: Pediatr Rheumatol Online J. 2016 Feb 9;14:7. doi: 10.1186/s12969-016-0067-7 (PMC4746827; doi:10.1186/s12969-016-0067-7)
Supplement: Additional file 3: — File contains the significant IPA canonical pathways obtained in PBMC from sJIA patients successfully treated with tocilizumab. (XLSX 12 kb) [file 12969_2016_67_MOESM3_ESM.xlsx]

## Sheet: TOC PBMC pathways
Ingenuity Canonical Pathways	Molecules	Gene Description	Paired ttest PBMC Tocilizumab FC	Baseline Anakinra RAW	Baseline TOC RAW
Oncostatin M Signaling
	IL6ST	interleukin 6 signal transducer (gp130, oncostatin M receptor)	1.827	189.083	510.748
	KRAS	v-Ki-ras2 Kirsten rat sarcoma viral oncogene homolog	1.536	13.6843	440.286
	CHI3L1	chitinase 3-like 1 (cartilage glycoprotein-39)	-4.639
Natural Killer Cell Signaling
	FCGR3B	Fc fragment of IgG, low affinity IIIb, receptor (CD16b)	-5.566
	KIR3DL1	killer cell immunoglobulin-like receptor, three domains, long cytoplasmic tail, 1	-1.504
	KRAS	v-Ki-ras2 Kirsten rat sarcoma viral oncogene homolog	1.536	13.6843	440.286
	INPP5D	inositol polyphosphate-5-phosphatase, 145kDa	1.689	860.554	347.78
	LCP2	lymphocyte cytosolic protein 2 (SH2 domain containing leukocyte protein of 76kDa)	1.526	3150.43	1962.98
Glutamine Biosynthesis I
	GLUL	glutamate-ammonia ligase	-2.401	1362.82	319.775
B Cell Receptor Signaling
	POU2F2	POU class 2 homeobox 2	1.513	279.183	748.769
	CD22	CD22 molecule	1.745	210.973	2201.77
	EBF1	early B-cell factor 1	1.518	161.072	699.872
	INPP5D	inositol polyphosphate-5-phosphatase, 145kDa	1.689	860.554	347.78
	KRAS	v-Ki-ras2 Kirsten rat sarcoma viral oncogene homolog	1.536	13.6843	440.286
	PPP3CC	protein phosphatase 3, catalytic subunit, gamma isozyme	1.91	329.746	583.889
PPARα/RXRα Activation
	GK	glycerol kinase	-2.311	126.604	636.568
	ABCA1	ATP-binding cassette, sub-family A (ABC1), member 1	-1.511
	CLOCK	clock homolog (mouse)	1.603	127.302	32.7352
	GNAS	GNAS complex locus	1.835	15013.4	9395.34
	KRAS	v-Ki-ras2 Kirsten rat sarcoma viral oncogene homolog	1.536	13.6843	440.286
	MAP4K4	mitogen-activated protein kinase kinase kinase kinase 4	1.54	121.464	270.361
Thyroid Hormone Biosynthesis
	CTSD	cathepsin D	-1.515	490.946	326.604
