# Supplementary material for: Mitochondrial and oxidative stress genes are differentially expressed in neutrophils of sJIA patients treated with tocilizumab: a pilot microarray study
Source: Pediatr Rheumatol Online J. 2016 Feb 9;14:7. doi: 10.1186/s12969-016-0067-7 (PMC4746827; doi:10.1186/s12969-016-0067-7)
Supplement: Additional file 4: — File contains the significant IPA canonical pathways obtained in neutrophils from sJIA patients successfully treated with tocilizumab. (XLSX 22 kb) [file 12969_2016_67_MOESM4_ESM.xlsx]

## Sheet: TOC neut pathways
Ingenuity Canonical Pathways	Molecules	Gene Description	Paired ttest Neutrophils Tocilizumab FC
Mitochondrial Dysfunction
	ATP5A1*	ATP synthase, H+ transporting, mitochondrial F1 complex, alpha subunit 1, cardiac muscle	1.564
	CAT	catalase	1.686
	COX5A*	cytochrome c oxidase subunit Va	2.024
	COX6C*	cytochrome c oxidase subunit VIc	3.054
	COX7C*	cytochrome c oxidase subunit VIIc	1.702
	CYB5R3	cytochrome b5 reductase 3	1.561
	FIS1	fission 1 (mitochondrial outer membrane) homolog (S. cerevisiae)	1.783
	GPX7	glutathione peroxidase 7	1.51
	HSD17B10	hydroxysteroid (17-beta) dehydrogenase 10	2.001
	NDUFA11*	NADH dehydrogenase (ubiquinone) 1 alpha subcomplex, 11, 14.7kDa	1.804
	NDUFA4*	NADH dehydrogenase (ubiquinone) 1 alpha subcomplex, 4, 9kDa	1.614
	NDUFA9*	NADH dehydrogenase (ubiquinone) 1 alpha subcomplex, 9, 39kDa	2.073
	NDUFB11	NADH dehydrogenase (ubiquinone) 1 beta subcomplex, 11, 17.3kDa	1.89
	NDUFB2*	NADH dehydrogenase (ubiquinone) 1 beta subcomplex, 2, 8kDa	3.67
	NDUFB8*	NADH dehydrogenase (ubiquinone) 1 beta subcomplex, 8, 19kDa	1.884
	NDUFS6*	NADH dehydrogenase (ubiquinone) Fe-S protein 6, 13kDa (NADH-coenzyme Q reductase)	1.789
	NDUFV3*	NADH dehydrogenase (ubiquinone) flavoprotein 3, 10kDa	1.882
	RHOT2	ras homolog family member T2	1.51
	UCP2	uncoupling protein 2 (mitochondrial, proton carrier)	1.544
	UQCRH*	ubiquinol-cytochrome c reductase hinge protein	1.74
EIF2 Signaling
	RPL31	ribosomal protein L31	1.866
	EIF2B4	eukaryotic translation initiation factor 2B, subunit 4 delta, 67kDa	2.11
	EIF3F	eukaryotic translation initiation factor 3, subunit F	2.29
	RPL34	ribosomal protein L34	1.565
	RPS28	ribosomal protein S28	1.911
	RPS2	ribosomal protein S2	1.526
	SOS2	son of sevenless homolog 2 (Drosophila)	-1.526
	RPS19	ribosomal protein S19	1.718
	RPL23	ribosomal protein L23	2.41
	RPS17/RPS17L	ribosomal protein S17	2.91
	EIF3C/EIF3CL	eukaryotic translation initiation factor 3, subunit C	2.629
	RPL10A	ribosomal protein L10a	4.09
	RPS7	ribosomal protein S7	1.929
	EIF3B	eukaryotic translation initiation factor 3, subunit B	2.269
	EIF4A3	eukaryotic translation initiation factor 4A3	1.521
	RPL10	ribosomal protein L10	1.7
	RPL12	ribosomal protein L12	2.248
	EIF2AK2	eukaryotic translation initiation factor 2-alpha kinase 2	-2.067
	RPS3	ribosomal protein S3	1.992
	EIF2AK3	eukaryotic translation initiation factor 2-alpha kinase 3	1.973
	RPL13A	ribosomal protein L13a	3.448
	EIF3L	eukaryotic translation initiation factor 3, subunit L	2.1
	RPL13	ribosomal protein L13	1.616
NRF2-mediated Oxidative Stress Response
	AKR7A2	aldo-keto reductase family 7, member A2 (aflatoxin aldehyde reductase)	3.389
	GSTM1	glutathione S-transferase mu 1	2.323
	USP14	ubiquitin specific peptidase 14 (tRNA-guanine transglycosylase)	2.235
	MAP3K1	mitogen-activated protein kinase kinase kinase 1, E3 ubiquitin protein ligase	-1.61
	DNAJC19	DnaJ (Hsp40) homolog, subfamily C, member 19	2.051
	CLPP	ClpP caseinolytic peptidase, ATP-dependent, proteolytic subunit homolog (E. coli)	1.71
	CUL3	cullin 3	-1.681
	DNAJC21	DnaJ (Hsp40) homolog, subfamily C, member 21	1.972
	JUN	jun proto-oncogene	2.01
	KEAP1	kelch-like ECH-associated protein 1	1.663
	DNAJC8	DnaJ (Hsp40) homolog, subfamily C, member 8	1.677
	CAT	catalase	1.686
	GSTM4	glutathione S-transferase mu 4	1.926
	PRKCE	protein kinase C, epsilon	-1.926
	DNAJA3	DnaJ (Hsp40) homolog, subfamily A, member 3	1.819
	MAPK7	mitogen-activated protein kinase 7	1.924
	DNAJB1	DnaJ (Hsp40) homolog, subfamily B, member 1	1.598
	EIF2AK3	eukaryotic translation initiation factor 2-alpha kinase 3	1.973
	PRKD3	protein kinase D3	-1.92
	PRKCA	protein kinase C, alpha	2.129
Calcium-induced T Lymphocyte Apoptosis
	CAMK4	calcium/calmodulin-dependent protein kinase IV	1.541
	TRD@	T cell receptor delta locus	5.41
	ZAP70	zeta-chain (TCR) associated protein kinase 70kDa	2.453
	PRKCE	protein kinase C, epsilon	-1.926
	PPP3CC	protein phosphatase 3, catalytic subunit, gamma isozyme	3.566
	PRKD3	protein kinase D3	-1.92
	CD3D	CD3d molecule, delta (CD3-TCR complex)	11.726
	ATP2A2	ATPase, Ca++ transporting, cardiac muscle, slow twitch 2	2.19
	PRKCA	protein kinase C, alpha	2.129
mTOR Signaling
	RHEB	Ras homolog enriched in brain	1.517
	PPP2R2A	protein phosphatase 2, regulatory subunit B, alpha	-2.031
	EIF3F	eukaryotic translation initiation factor 3, subunit F	2.29
	RPS28	ribosomal protein S28	1.911
	RPS2	ribosomal protein S2	1.526
	RHOT2	ras homolog family member T2	1.51
	RPS19	ribosomal protein S19	1.718
	RPS17/RPS17L	ribosomal protein S17	2.91
	EIF3C/EIF3CL	eukaryotic translation initiation factor 3, subunit C	2.629
	EIF4EBP1	eukaryotic translation initiation factor 4E binding protein 1	1.783
	RPS7	ribosomal protein S7	1.929
	EIF3B	eukaryotic translation initiation factor 3, subunit B	2.269
	PPP2R4	protein phosphatase 2A activator, regulatory subunit 4	1.554
	EIF4A3	eukaryotic translation initiation factor 4A3	1.521
	PRKCE	protein kinase C, epsilon	-1.926
	PRR5	proline rich 5 (renal)	2.592
	RPS3	ribosomal protein S3	1.992
	PRKD3	protein kinase D3	-1.92
	EIF3L	eukaryotic translation initiation factor 3, subunit L	2.1
	PRKCA	protein kinase C, alpha	2.129
Sucrose Degradation V (Mammalian)
	TPI1	triosephosphate isomerase 1	1.575
	GALM	galactose mutarotase (aldose 1-epimerase)	-1.784
	ALDOC	aldolase C, fructose-bisphosphate	2.027
Regulation of eIF4 and p70S6K Signaling
	EIF2B4	eukaryotic translation initiation factor 2B, subunit 4 delta, 67kDa	2.11
	EIF3F	eukaryotic translation initiation factor 3, subunit F	2.29
	PPP2R2A	protein phosphatase 2, regulatory subunit B, alpha	-2.031
	RPS28	ribosomal protein S28	1.911
	RPS2	ribosomal protein S2	1.526
	SOS2	son of sevenless homolog 2 (Drosophila)	-1.526
	RPS19	ribosomal protein S19	1.718
	RPS17/RPS17L	ribosomal protein S17	2.91
	EIF3C/EIF3CL	eukaryotic translation initiation factor 3, subunit C	2.629
	EIF4EBP1	eukaryotic translation initiation factor 4E binding protein 1	1.783
	RPS7	ribosomal protein S7	1.929
	EIF3B	eukaryotic translation initiation factor 3, subunit B	2.269
	PPP2R4	protein phosphatase 2A activator, regulatory subunit 4	1.554
	EIF4A3	eukaryotic translation initiation factor 4A3	1.521
	RPS3	ribosomal protein S3	1.992
	EIF3L	eukaryotic translation initiation factor 3, subunit L	2.1
TCA Cycle II (Eukaryotic)
	IDH3G	isocitrate dehydrogenase 3 (NAD+) gamma	1.599
	ACO2	aconitase 2, mitochondrial	1.599
	FH	fumarate hydratase	1.945
	MDH2	malate dehydrogenase 2, NAD (mitochondrial)	1.843
	IDH3B	isocitrate dehydrogenase 3 (NAD+) beta	1.813
CTLA4 Signaling in Cytotoxic T Lymphocytes
	TRD@	T cell receptor delta locus	5.41
	PTPN11	protein tyrosine phosphatase, non-receptor type 11	-1.663
	PPP2R4	protein phosphatase 2A activator, regulatory subunit 4	1.554
	PPP2R2A	protein phosphatase 2, regulatory subunit B, alpha	-2.031
	CLTB	clathrin, light chain B	1.566
	LAT	linker for activation of T cells	6.89
	CLTC	clathrin, heavy chain (Hc)	-1.516
	ZAP70	zeta-chain (TCR) associated protein kinase 70kDa	2.453
	AP1B1	adaptor-related protein complex 1, beta 1 subunit	1.785
	JAK2	Janus kinase 2	-2.151
	CD3D	CD3d molecule, delta (CD3-TCR complex)	11.726
Protein Ubiquitination Pathway
	USP14	ubiquitin specific peptidase 14 (tRNA-guanine transglycosylase)	2.235
	ANAPC1/ANAPC1P1	anaphase promoting complex subunit 1	1.579
	USP15	ubiquitin specific peptidase 15	-1.55
	UBR2	ubiquitin protein ligase E3 component n-recognin 2	-1.999
	USP36	ubiquitin specific peptidase 36	1.767
	DNAJC19	DnaJ (Hsp40) homolog, subfamily C, member 19	2.051
	TCEB2	transcription elongation factor B (SIII), polypeptide 2 (18kDa, elongin B)	1.507
	HSPA5	heat shock 70kDa protein 5 (glucose-regulated protein, 78kDa)	1.632
	UBE3A	ubiquitin protein ligase E3A	1.546
	USP33	ubiquitin specific peptidase 33	-1.664
	SKP2	S-phase kinase-associated protein 2, E3 ubiquitin protein ligase	1.549
	UBE2G2	ubiquitin-conjugating enzyme E2G 2	2.772
	DNAJC21	DnaJ (Hsp40) homolog, subfamily C, member 21	1.972
	PAN2	PAN2 poly(A) specific ribonuclease subunit homolog (S. cerevisiae)	3.142
	STUB1	STIP1 homology and U-box containing protein 1, E3 ubiquitin protein ligase	1.579
	DNAJC8	DnaJ (Hsp40) homolog, subfamily C, member 8	1.677
	HSPE1	heat shock 10kDa protein 1 (chaperonin 10)	2.403
	USP10	ubiquitin specific peptidase 10	-1.536
	PSMD14	proteasome (prosome, macropain) 26S subunit, non-ATPase, 14	2.494
	SUGT1	SGT1, suppressor of G2 allele of SKP1 (S. cerevisiae)	1.814
	DNAJB1	DnaJ (Hsp40) homolog, subfamily B, member 1	1.598
	DNAJC30	DnaJ (Hsp40) homolog, subfamily C, member 30	2.485
	USP25	ubiquitin specific peptidase 25	-1.875
	UBE2I	ubiquitin-conjugating enzyme E2I	1.898
Regulation of IL-2 Expression in Activated and Anergic T Lymphocytes
	CAMK4	calcium/calmodulin-dependent protein kinase IV	1.541
	JUN	jun proto-oncogene	2.01
	LAT	linker for activation of T cells	6.89
	SOS2	son of sevenless homolog 2 (Drosophila)	-1.526
	MAP3K1	mitogen-activated protein kinase kinase kinase 1, E3 ubiquitin protein ligase	-1.61
	ZAP70	zeta-chain (TCR) associated protein kinase 70kDa	2.453
	TGFB3	transforming growth factor, beta 3	1.672
	PPP3CC	protein phosphatase 3, catalytic subunit, gamma isozyme	3.566
	MALT1	mucosa associated lymphoid tissue lymphoma translocation gene 1	1.574
	CD3D	CD3d molecule, delta (CD3-TCR complex)	11.726
Nur77 Signaling in T Lymphocytes
	CAMK4	calcium/calmodulin-dependent protein kinase IV	1.541
	TRD@	T cell receptor delta locus	5.41
	PPP3CC	protein phosphatase 3, catalytic subunit, gamma isozyme	3.566
	MAPK7	mitogen-activated protein kinase 7	1.924
	CD3D	CD3d molecule, delta (CD3-TCR complex)	11.726
	SIN3A	SIN3 transcription regulator homolog A (yeast)	1.745
	MAP3K2	mitogen-activated protein kinase kinase kinase 2	-1.568
Dolichyl-diphosphooligosaccharide Biosynthesis
	DPM3	dolichyl-phosphate mannosyltransferase polypeptide 3	1.783
	ALG5	asparagine-linked glycosylation 5, dolichyl-phosphate beta-glucosyltransferase homolog (S. cerevisiae)	1.644
	DPAGT1	dolichyl-phosphate (UDP-N-acetylglucosamine) N-acetylglucosaminephosphotransferase 1 (GlcNAc-1-P transferase)	2.227
Biotin-carboxyl Carrier Protein Assembly
	ACACB	acetyl-CoA carboxylase beta	2.383
	ACACA	acetyl-CoA carboxylase alpha	1.865
Glioma Signaling
	CAMK4	calcium/calmodulin-dependent protein kinase IV	1.541
	CAMK1	calcium/calmodulin-dependent protein kinase I	3.552
	CAMK2D	calcium/calmodulin-dependent protein kinase II delta	2.333
	PA2G4	proliferation-associated 2G4, 38kDa	1.61
	SOS2	son of sevenless homolog 2 (Drosophila)	-1.526
	PRKCE	protein kinase C, epsilon	-1.926
	E2F3	E2F transcription factor 3	-1.744
	PRKD3	protein kinase D3	-1.92
	SIN3A	SIN3 transcription regulator homolog A (yeast)	1.745
	PTEN	phosphatase and tensin homolog	-1.521
	PRKCA	protein kinase C, alpha	2.129
CCR5 Signaling in Macrophages
	GNB4	guanine nucleotide binding protein (G protein), beta polypeptide 4	-1.638
	CAMK4	calcium/calmodulin-dependent protein kinase IV	1.541
	JUN	jun proto-oncogene	2.01
	TRD@	T cell receptor delta locus	5.41
	PRKCE	protein kinase C, epsilon	-1.926
	PRKD3	protein kinase D3	-1.92
	CD3D	CD3d molecule, delta (CD3-TCR complex)	11.726
	PRKCA	protein kinase C, alpha	2.129
Isoleucine Degradation I
	HSD17B10	hydroxysteroid (17-beta) dehydrogenase 10	2.001
	ECHS1	enoyl CoA hydratase, short chain, 1, mitochondrial	3.085
	ACADSB	acyl-CoA dehydrogenase, short/branched chain	1.577
Breast Cancer Regulation by Stathmin1
	CAMK1	calcium/calmodulin-dependent protein kinase I	3.552
	CAMK4	calcium/calmodulin-dependent protein kinase IV	1.541
	PPP2R2A	protein phosphatase 2, regulatory subunit B, alpha	-2.031
	ADCY3	adenylate cyclase 3	2.277
	SOS2	son of sevenless homolog 2 (Drosophila)	-1.526
	E2F3	E2F transcription factor 3	-1.744
	ROCK1	Rho-associated, coiled-coil containing protein kinase 1	-1.587
	GNB4	guanine nucleotide binding protein (G protein), beta polypeptide 4	-1.638
	STMN1	stathmin 1	1.92
	PPP1R3D	protein phosphatase 1, regulatory subunit 3D	-1.591
	CAMK2D	calcium/calmodulin-dependent protein kinase II delta	2.333
	PPP2R4	protein phosphatase 2A activator, regulatory subunit 4	1.554
	PRKCE	protein kinase C, epsilon	-1.926
	UHMK1	U2AF homology motif (UHM) kinase 1	-1.597
	GNA13	guanine nucleotide binding protein (G protein), alpha 13	-1.68
	PRKD3	protein kinase D3	-1.92
	PRKCA	protein kinase C, alpha	2.129
PKCθ Signaling in T Lymphocytes
	JUN	jun proto-oncogene	2.01
	CAMK2D	calcium/calmodulin-dependent protein kinase II delta	2.333
	TRD@	T cell receptor delta locus	5.41
	LAT	linker for activation of T cells	6.89
	SOS2	son of sevenless homolog 2 (Drosophila)	-1.526
	MAP3K1	mitogen-activated protein kinase kinase kinase 1, E3 ubiquitin protein ligase	-1.61
	ZAP70	zeta-chain (TCR) associated protein kinase 70kDa	2.453
	PPP3CC	protein phosphatase 3, catalytic subunit, gamma isozyme	3.566
	MALT1	mucosa associated lymphoid tissue lymphoma translocation gene 1	1.574
	CD3D	CD3d molecule, delta (CD3-TCR complex)	11.726
	MAP3K2	mitogen-activated protein kinase kinase kinase 2	-1.568
Glycolysis I
	TPI1	triosephosphate isomerase 1	1.575
	ENO3	enolase 3 (beta, muscle)	1.583
	PFKP	phosphofructokinase, platelet	1.598
	ALDOC	aldolase C, fructose-bisphosphate	2.027
T Cell Receptor Signaling
	BMX	BMX non-receptor tyrosine kinase	-2.343
	MALT1	mucosa associated lymphoid tissue lymphoma translocation gene 1	1.574
	CAMK4	calcium/calmodulin-dependent protein kinase IV	1.541
	CD3D	CD3d molecule, delta (CD3-TCR complex)	11.726
	JUN	jun proto-oncogene	2.01
	LAT	linker for activation of T cells	6.89
	MAP3K1	mitogen-activated protein kinase kinase kinase 1, E3 ubiquitin protein ligase	-1.61
	PPP3CC	protein phosphatase 3, catalytic subunit, gamma isozyme	3.566
	SOS2	son of sevenless homolog 2 (Drosophila)	-1.526
	ZAP70	zeta-chain (TCR) associated protein kinase 70kDa	2.453
Toll-like Receptor Signaling
	EIF2AK2	eukaryotic translation initiation factor 2-alpha kinase 2	-2.067
	JUN	jun proto-oncogene	2.01
	MAP3K1	mitogen-activated protein kinase kinase kinase 1, E3 ubiquitin protein ligase	-1.61
	MAP4K4	mitogen-activated protein kinase kinase kinase kinase 4	-1.618
	PPARA	peroxisome proliferator-activated receptor alpha	1.697
	TICAM1	toll-like receptor adaptor molecule 1	1.905
	TICAM2	toll-like receptor adaptor molecule 2	-1.518
	TLR4	toll-like receptor 4	-1.653
