# Supplementary material for: Mitochondrial and oxidative stress genes are differentially expressed in neutrophils of sJIA patients treated with tocilizumab: a pilot microarray study
Source: Pediatr Rheumatol Online J. 2016 Feb 9;14:7. doi: 10.1186/s12969-016-0067-7 (PMC4746827; doi:10.1186/s12969-016-0067-7)
Supplement: Additional file 5: — File contains the enriched genes for KEGG_Oxidative Phosphorylation pathway obtained from GSEA. (XLS 13 kb) [file 12969_2016_67_MOESM5_ESM.xls]

NAME	PROBE	GENE SYMBOL	GENE_TITLE	RANK IN GENE LIST	RANK METRIC SCORE	RUNNING ES	CORE ENRICHMENT
row_0	LHPP	LHPP	-	40	1.3891397714614868	0.023009598	Yes
row_1	NDUFS6	NDUFS6	NADH dehydrogenase (ubiquinone) Fe-S protein 6, 13kDa (NADH-coenzyme Q reductase)	159	1.190413475036621	0.0386427	Yes
row_2	NDUFV1	NDUFV1	NADH dehydrogenase (ubiquinone) flavoprotein 1, 51kDa	186	1.1667424440383911	0.05833914	Yes
row_3	COX5A	COX5A	cytochrome c oxidase subunit Va	192	1.1617220640182495	0.07896996	Yes
row_4	COX6C	COX6C	cytochrome c oxidase subunit VIc	194	1.161402702331543	0.09979021	Yes
row_5	NDUFB8	NDUFB8	NADH dehydrogenase (ubiquinone) 1 beta subcomplex, 8, 19kDa	200	1.1567833423614502	0.120332286	Yes
row_6	UQCRH	UQCRH	ubiquinol-cytochrome c reductase hinge protein	241	1.1263275146484375	0.13861945	Yes
row_7	NDUFAB1	NDUFAB1	NADH dehydrogenase (ubiquinone) 1, alpha/beta subcomplex, 1, 8kDa	248	1.1136512756347656	0.15833771	Yes
row_8	NDUFA6	NDUFA6	NADH dehydrogenase (ubiquinone) 1 alpha subcomplex, 6, 14kDa	256	1.109724521636963	0.17793661	Yes
row_9	NDUFB2	NDUFB2	NADH dehydrogenase (ubiquinone) 1 beta subcomplex, 2, 8kDa	311	1.0842335224151611	0.19478436	Yes
row_10	NDUFS3	NDUFS3	NADH dehydrogenase (ubiquinone) Fe-S protein 3, 30kDa (NADH-coenzyme Q reductase)	315	1.0813186168670654	0.214068	Yes
row_11	NDUFS5	NDUFS5	NADH dehydrogenase (ubiquinone) Fe-S protein 5, 15kDa (NADH-coenzyme Q reductase)	349	1.0615442991256714	0.23153263	Yes
row_12	COX11	COX11	COX11 homolog, cytochrome c oxidase assembly protein (yeast)	393	1.0366334915161133	0.24806173	Yes
row_13	NDUFV3	NDUFV3	NADH dehydrogenase (ubiquinone) flavoprotein 3, 10kDa	415	1.0256837606430054	0.26546746	Yes
row_14	NDUFA11	NDUFA11	NADH dehydrogenase (ubiquinone) 1 alpha subcomplex, 11, 14.7kDa	417	1.0249733924865723	0.28383625	Yes
row_15	NDUFB9	NDUFB9	NADH dehydrogenase (ubiquinone) 1 beta subcomplex, 9, 22kDa	605	0.9620257019996643	0.29199898	Yes
row_16	ATP5O	ATP5O	ATP synthase, H+ transporting, mitochondrial F1 complex, O subunit (oligomycin sensitivity conferring protein)	661	0.9430563449859619	0.30626112	Yes
row_17	NDUFA9	NDUFA9	NADH dehydrogenase (ubiquinone) 1 alpha subcomplex, 9, 39kDa	706	0.9274248480796814	0.3207791	Yes
row_18	CYC1	CYC1	cytochrome c-1	805	0.902813196182251	0.33222017	Yes
row_19	NDUFC1	NDUFC1	NADH dehydrogenase (ubiquinone) 1, subcomplex unknown, 1, 6kDa	879	0.8826792240142822	0.3445192	Yes
row_20	COX10	COX10	COX10 homolog, cytochrome c oxidase assembly protein, heme A: farnesyltransferase (yeast)	940	0.8679778575897217	0.3571883	Yes
row_21	ATP5D	ATP5D	ATP synthase, H+ transporting, mitochondrial F1 complex, delta subunit	965	0.8622762560844421	0.37151146	Yes
row_22	COX7C	COX7C	cytochrome c oxidase subunit VIIc	993	0.8555536270141602	0.3855674	Yes
row_23	NDUFB10	NDUFB10	NADH dehydrogenase (ubiquinone) 1 beta subcomplex, 10, 22kDa	1237	0.7969541549682617	0.38803175	Yes
row_24	NDUFA3	NDUFA3	NADH dehydrogenase (ubiquinone) 1 alpha subcomplex, 3, 9kDa	1285	0.7874358892440796	0.39988792	Yes
row_25	NDUFA4	NDUFA4	NADH dehydrogenase (ubiquinone) 1 alpha subcomplex, 4, 9kDa	1399	0.769470751285553	0.40820113	Yes
row_26	ATP5G1	ATP5G1	ATP synthase, H+ transporting, mitochondrial F0 complex, subunit C1 (subunit 9)	1429	0.7643269300460815	0.42052028	Yes
row_27	NDUFB6	NDUFB6	NADH dehydrogenase (ubiquinone) 1 beta subcomplex, 6, 17kDa	1494	0.7530516386032104	0.43092915	Yes
row_28	ATP5A1	ATP5A1	ATP synthase, H+ transporting, mitochondrial F1 complex, alpha subunit 1, cardiac muscle	1507	0.7513411641120911	0.44384438	Yes
row_29	UQCRQ	UQCRQ	ubiquinol-cytochrome c reductase, complex III subunit VII, 9.5kDa	1550	0.7424889206886292	0.45513687	Yes
row_30	UQCRFS1	UQCRFS1	ubiquinol-cytochrome c reductase, Rieske iron-sulfur polypeptide 1	1722	0.7122178077697754	0.45959148	Yes
row_31	NDUFA7	NDUFA7	NADH dehydrogenase (ubiquinone) 1 alpha subcomplex, 7, 14.5kDa	1731	0.7107750773429871	0.47197294	Yes
row_32	COX4I1	COX4I1	cytochrome c oxidase subunit IV isoform 1	2000	0.6662388443946838	0.47086874	Yes
row_33	NDUFS7	NDUFS7	NADH dehydrogenase (ubiquinone) Fe-S protein 7, 20kDa (NADH-coenzyme Q reductase)	2045	0.6607365608215332	0.48059464	Yes
row_34	ATP5I	ATP5I	ATP synthase, H+ transporting, mitochondrial F0 complex, subunit E	2061	0.6582719683647156	0.49169114	Yes
row_35	PPA1	PPA1	pyrophosphatase (inorganic) 1	2069	0.6566363573074341	0.5031486	Yes
row_36	UQCRC2	UQCRC2	ubiquinol-cytochrome c reductase core protein II	2140	0.6463227272033691	0.51134694	Yes
row_37	NDUFB7	NDUFB7	NADH dehydrogenase (ubiquinone) 1 beta subcomplex, 7, 18kDa	2252	0.6300185322761536	0.51725197	Yes
row_38	NDUFA10	NDUFA10	NADH dehydrogenase (ubiquinone) 1 alpha subcomplex, 10, 42kDa	2324	0.6184520721435547	0.52490073	Yes
row_39	COX5B	COX5B	cytochrome c oxidase subunit Vb	2463	0.6009343862533569	0.5289658	Yes
row_40	SDHA	SDHA	succinate dehydrogenase complex, subunit A, flavoprotein (Fp)	2511	0.5943066477775574	0.5373516	Yes
row_41	ATP6V1F	ATP6V1F	ATPase, H+ transporting, lysosomal 14kDa, V1 subunit F	2756	0.5621103644371033	0.5355473	Yes
row_42	NDUFA5	NDUFA5	NADH dehydrogenase (ubiquinone) 1 alpha subcomplex, 5, 13kDa	3034	0.5297088623046875	0.53155077	Yes
row_43	NDUFB5	NDUFB5	NADH dehydrogenase (ubiquinone) 1 beta subcomplex, 5, 16kDa	3093	0.5227829813957214	0.5381147	Yes
row_44	NDUFA8	NDUFA8	NADH dehydrogenase (ubiquinone) 1 alpha subcomplex, 8, 19kDa	3166	0.5142790079116821	0.5438428	Yes
row_45	ATP5G3	ATP5G3	ATP synthase, H+ transporting, mitochondrial F0 complex, subunit C3 (subunit 9)	3550	0.47514069080352783	0.53369397	Yes
row_46	ATP5J2	ATP5J2	ATP synthase, H+ transporting, mitochondrial F0 complex, subunit F2	3576	0.4735005497932434	0.5409824	Yes
row_47	NDUFS4	NDUFS4	NADH dehydrogenase (ubiquinone) Fe-S protein 4, 18kDa (NADH-coenzyme Q reductase)	3620	0.46973875164985657	0.54732513	Yes
row_48	ATP5H	ATP5H	ATP synthase, H+ transporting, mitochondrial F0 complex, subunit d	3654	0.4661915898323059	0.554092	Yes
row_49	ATP5J	ATP5J	ATP synthase, H+ transporting, mitochondrial F0 complex, subunit F6	3657	0.46577808260917664	0.56236386	Yes
row_50	NDUFA2	NDUFA2	NADH dehydrogenase (ubiquinone) 1 alpha subcomplex, 2, 8kDa	3752	0.4573945999145508	0.56599647	Yes
row_51	COX8A	COX8A	cytochrome c oxidase subunit 8A (ubiquitous)	3795	0.4532809257507324	0.5720922	Yes
row_52	ATP5C1	ATP5C1	ATP synthase, H+ transporting, mitochondrial F1 complex, gamma polypeptide 1	3829	0.44978633522987366	0.5785642	Yes
row_53	ATP5B	ATP5B	ATP synthase, H+ transporting, mitochondrial F1 complex, beta polypeptide	3912	0.442616730928421	0.5825168	Yes
row_54	COX17	COX17	COX17 cytochrome c oxidase assembly homolog (S. cerevisiae)	4209	0.4159403145313263	0.5755489	No
row_55	ATP5G2	ATP5G2	ATP synthase, H+ transporting, mitochondrial F0 complex, subunit C2 (subunit 9)	4517	0.388231486082077	0.5675464	No
row_56	TCIRG1	TCIRG1	T-cell, immune regulator 1, ATPase, H+ transporting, lysosomal V0 subunit A3	4869	0.35924652218818665	0.55687636	No
row_57	NDUFV2	NDUFV2	NADH dehydrogenase (ubiquinone) flavoprotein 2, 24kDa	5104	0.3411965072154999	0.5515904	No
row_58	ATP5L	ATP5L	ATP synthase, H+ transporting, mitochondrial F0 complex, subunit G	5394	0.3171665370464325	0.54318917	No
row_59	SDHD	SDHD	succinate dehydrogenase complex, subunit D, integral membrane protein	5398	0.316951721906662	0.54873806	No
row_60	NDUFA1	NDUFA1	NADH dehydrogenase (ubiquinone) 1 alpha subcomplex, 1, 7.5kDa	5944	0.27352291345596313	0.5270624	No
row_61	COX6B1	COX6B1	cytochrome c oxidase subunit Vib polypeptide 1 (ubiquitous)	6362	0.2452164590358734	0.5111232	No
row_62	UQCRC1	UQCRC1	ubiquinol-cytochrome c reductase core protein I	6930	0.20629538595676422	0.48716617	No
row_63	NDUFB1	NDUFB1	NADH dehydrogenase (ubiquinone) 1 beta subcomplex, 1, 7kDa	6967	0.20365753769874573	0.4890692	No
row_64	ATP6V0B	ATP6V0B	ATPase, H+ transporting, lysosomal 21kDa, V0 subunit b	7164	0.19156253337860107	0.4829485	No
row_65	COX6A1	COX6A1	cytochrome c oxidase subunit VIa polypeptide 1	7436	0.17244161665439606	0.472825	No
row_66	ATP6V0A2	ATP6V0A2	ATPase, H+ transporting, lysosomal V0 subunit a2	7909	0.14387543499469757	0.45238137	No
row_67	COX7A2	COX7A2	cytochrome c oxidase subunit VIIa polypeptide 2 (liver)	8045	0.136682391166687	0.44825074	No
row_68	UQCRB	UQCRB	ubiquinol-cytochrome c reductase binding protein	8081	0.1341424584388733	0.44895348	No
row_69	NDUFS8	NDUFS8	NADH dehydrogenase (ubiquinone) Fe-S protein 8, 23kDa (NADH-coenzyme Q reductase)	8091	0.13369573652744293	0.45091674	No
row_70	NDUFS1	NDUFS1	NADH dehydrogenase (ubiquinone) Fe-S protein 1, 75kDa (NADH-coenzyme Q reductase)	8220	0.12584282457828522	0.44693285	No
row_71	ATP6V1G1	ATP6V1G1	ATPase, H+ transporting, lysosomal 13kDa, V1 subunit G1	8244	0.12410764396190643	0.44804075	No
row_72	SDHB	SDHB	succinate dehydrogenase complex, subunit B, iron sulfur (Ip)	8305	0.12041226029396057	0.447277	No
row_73	NDUFS2	NDUFS2	NADH dehydrogenase (ubiquinone) Fe-S protein 2, 49kDa (NADH-coenzyme Q reductase)	9142	0.07302071899175644	0.40780067	No
row_74	NDUFC2	NDUFC2	NADH dehydrogenase (ubiquinone) 1, subcomplex unknown, 2, 14.5kDa	9183	0.07039472460746765	0.40711397	No
row_75	ATP6V1E2	ATP6V1E2	ATPase, H+ transporting, lysosomal 31kDa, V1 subunit E2	9209	0.06901812553405762	0.4071344	No
row_76	ATP5F1	ATP5F1	ATP synthase, H+ transporting, mitochondrial F0 complex, subunit B1	9286	0.06495789438486099	0.4045936	No
row_77	COX6B2	COX6B2	cytochrome c oxidase subunit VIb polypeptide 2 (testis)	9837	0.03529953211545944	0.37839335	No
row_78	ATP6V0D1	ATP6V0D1	ATPase, H+ transporting, lysosomal 38kDa, V0 subunit d1	9866	0.0341043621301651	0.37764007	No
row_79	ATP6AP1	ATP6AP1	ATPase, H+ transporting, lysosomal accessory protein 1	10141	0.02013804391026497	0.36463344	No
row_80	ATP5E	ATP5E	ATP synthase, H+ transporting, mitochondrial F1 complex, epsilon subunit	10230	0.015438082627952099	0.36061734	No
row_81	COX7A1	COX7A1	cytochrome c oxidase subunit VIIa polypeptide 1 (muscle)	10870	-0.018690627068281174	0.32977638	No
row_82	COX7B	COX7B	cytochrome c oxidase subunit VIIb	11131	-0.033361371606588364	0.31769043	No
row_83	ATP6V0C	ATP6V0C	ATPase, H+ transporting, lysosomal 16kDa, V0 subunit c	11346	-0.0430683009326458	0.30802324	No
row_84	COX7A2L	COX7A2L	cytochrome c oxidase subunit VIIa polypeptide 2 like	11580	-0.05546536296606064	0.29765183	No
row_85	ATP4B	ATP4B	ATPase, H+/K+ exchanging, beta polypeptide	11759	-0.06554336100816727	0.29014495	No
row_86	ATP6V1E1	ATP6V1E1	ATPase, H+ transporting, lysosomal 31kDa, V1 subunit E1	11805	-0.06851442158222198	0.28918052	No
row_87	ATP6V1A	ATP6V1A	ATPase, H+ transporting, lysosomal 70kDa, V1 subunit A	12132	-0.086066834628582	0.2748215	No
row_88	ATP6V1H	ATP6V1H	ATPase, H+ transporting, lysosomal 50/57kDa, V1 subunit H	12589	-0.1110876128077507	0.25456938	No
row_89	COX6A2	COX6A2	cytochrome c oxidase subunit VIa polypeptide 2	12778	-0.12369289249181747	0.24761946	No
row_90	COX8C	COX8C	cytochrome c oxidase subunit 8C	13231	-0.14862528443336487	0.228237	No
row_91	COX4I2	COX4I2	cytochrome c oxidase subunit IV isoform 2 (lung)	13261	-0.15048383176326752	0.2295261	No
row_92	SDHC	SDHC	succinate dehydrogenase complex, subunit C, integral membrane protein, 15kDa	13344	-0.15565548837184906	0.22832227	No
row_93	ATP6V0A4	ATP6V0A4	ATPase, H+ transporting, lysosomal V0 subunit a4	13416	-0.15975838899612427	0.22772884	No
row_94	ATP6V1C2	ATP6V1C2	ATPase, H+ transporting, lysosomal 42kDa, V1 subunit C2	14203	-0.2046111673116684	0.19305652	No
row_95	PPA2	PPA2	pyrophosphatase (inorganic) 2	14429	-0.21798549592494965	0.18599571	No
row_96	NDUFA4L2	NDUFA4L2	NADH dehydrogenase (ubiquinone) 1 alpha subcomplex, 4-like 2	15126	-0.26218080520629883	0.15674895	No
row_97	COX15	COX15	COX15 homolog, cytochrome c oxidase assembly protein (yeast)	15154	-0.2635036110877991	0.16016647	No
row_98	ATP6V1D	ATP6V1D	ATPase, H+ transporting, lysosomal 34kDa, V1 subunit D	16221	-0.33512961864471436	0.1141782	No
row_99	ATP6V1B2	ATP6V1B2	ATPase, H+ transporting, lysosomal 56/58kDa, V1 subunit B2	16277	-0.3384978771209717	0.11757716	No
row_100	ATP6V0A1	ATP6V0A1	ATPase, H+ transporting, lysosomal V0 subunit a1	16613	-0.36095064878463745	0.10771836	No
row_101	ATP6V1G2	ATP6V1G2	ATPase, H+ transporting, lysosomal 13kDa, V1 subunit G2	16777	-0.3726779818534851	0.10646217	No
row_102	ATP4A	ATP4A	ATPase, H+/K+ exchanging, alpha polypeptide	17047	-0.3920353055000305	0.100382075	No
row_103	ATP12A	ATP12A	ATPase, H+/K+ transporting, nongastric, alpha polypeptide	18533	-0.4943031370639801	0.036810953	No
row_104	NDUFB3	NDUFB3	NADH dehydrogenase (ubiquinone) 1 beta subcomplex, 3, 12kDa	19206	-0.5354709625244141	0.013645849	No
row_105	ATP6V0D2	ATP6V0D2	ATPase, H+ transporting, lysosomal 38kDa, V0 subunit d2	19270	-0.5401434898376465	0.020277819	No
row_106	ATP6V1G3	ATP6V1G3	ATPase, H+ transporting, lysosomal 13kDa, V1 subunit G3	19423	-0.5560625195503235	0.022853523	No
row_107	COX7B2	COX7B2	cytochrome c oxidase subunit VIIb2	19733	-0.5910815596580505	0.018398447	No
row_108	ATP6V1C1	ATP6V1C1	ATPase, H+ transporting, lysosomal 42kDa, V1 subunit C1	19987	-0.632864236831665	0.017426398	No
row_109	ATP6V1B1	ATP6V1B1	ATPase, H+ transporting, lysosomal 56/58kDa, V1 subunit B1 (Renal tubular acidosis with deafness)	20249	-0.705500066280365	0.017369207	No
